# Supplementary material for: Methyl trans-(±)-1-oxo-2-phenethyl-3-(thio­phen-2-yl)-1,2,3,4-tetra­hydro­isoquinoline-4-carboxyl­ate
Source: Acta Crystallogr Sect E Struct Rep Online. 2009 May 14;65(Pt 6):o1287–8. doi: 10.1107/S1600536809017383 (PMC2969771; doi:10.1107/S1600536809017383)
Supplement: Supplementary file 1 [file e-65-o1287-sup1.cif]

##############################################################################
###                                                                        ###
###        Electronic paper (Acta Crystallographica Section E)             ###
###                                                                        ###
##############################################################################
#                                                                            #
# This CIF contains the data in a paper accepted for publication in Acta     #
# Crystallographica Section E. It conforms to the requirements of Notes      #
# for Authors for Section E, and has been peer reviewed under the auspices   #
# of the IUCr Commission on Journals.                                        #
#                                                                            #
# Full details of the Crystallographic Information File format               #
# are given in the paper "The Crystallographic Information File (CIF):       #
# a New Standard Archive File for Crystallography" by S. R. Hall, F. H.      #
# Allen and I. D. Brown [Acta Cryst. (1991), A47, 655-685].                  #
#                                                                            #
# The current version of the core CIF dictionary is obtainable from          #
# ftp://ftp.iucr.org/pub/cif_core.dic. The current version number is 2.4.    #
#                                                                            #
# Software is freely available for graphical display of the structure(s) in  #
# this CIF.  For information consult the CIF home page http://www.iucr.org/  #
# cif/home.html                                                              #
#                                                                            #
# This file may be used for bona fide research purposes within the           #
# scientific community so long as proper attribution is given to the journal # 
# article from which it was obtained.                                        #
#                                                                            #
##############################################################################
                                             
data_global
_audit_creation_method     'PLATON <TABLE ACC> option'
_journal_date_recd_electronic     2009-04-28
_journal_date_accepted     2009-05-08
_journal_name_full     'Acta Crystallographica, Section E'
_journal_year     2009
_journal_volume     65
_journal_issue      6
_journal_page_first     o1287
_journal_page_last     o1288
_journal_paper_category     QO
_journal_coeditor_code     IS2413
_publ_contact_author_name     'Dr Mehmet Akkurt'
_publ_contact_author_address
;
Department of Physics
Faculty of Arts and Sciences
Erciyes University
38039 Kayseri
Turkey
;
_publ_contact_author_email     akkurt@erciyes.edu.tr
_publ_contact_author_fax     '+90-352-4374933'
_publ_contact_author_phone     '+90-352-4374901 ext. 33106'
_publ_section_title
;\
Methyl
<i>trans</i>-(+-)-1-oxo-2-phenethyl-3-(thiophen-2-yl)-1,2,3,4-\
tetrahydroisoquinoline-4-carboxylate
;
loop_
    _publ_author_name
    _publ_author_address
    'Mehmet Akkurt'
; Department of Physics
  Faculty of Arts and Sciences
  Erciyes University
  38039 Kayseri
  Turkey
;
    'Selvi Karaca'
; Department of Physics
  Faculty of Arts and Sciences
  Erciyes University
  38039 Kayseri
  Turkey
;
    'Bogdanov, Milen G.'
;
Faculty of Chemistry
University of Sofia
1 James Bourchier Boulevard
1164 Sofia
Bulgaria
;
    'Kandinska, Meglena I.'
;
Faculty of Chemistry
University of Sofia
1 James Bourchier Boulevard
1164 Sofia
Bulgaria
;
    'Orhan B\"uy\"ukg\"ung\"or'
;
   Department of Physics
   Faculty of Arts and Sciences
   Ondokuz May\?is University
   55139 Samsun
   Turkey
;
data_I
_chemical_name_systematic
;
Methyl
<i>trans</i>-(+-)-1-oxo-2-phenethyl-3-(thiophen-2-yl)-1,2,3,4-
tetrahydroisoquinoline-4-carboxylate
;
_chemical_name_common     ?
_chemical_formula_moiety     'C23 H21 N O3 S'
_chemical_formula_sum     'C23 H21 N O3 S'
_chemical_formula_structural     ?
_chemical_formula_iupac     'C23 H21 N O3 S'
_chemical_formula_weight     391.48
_chemical_melting_point     ?
_symmetry_cell_setting     monoclinic
_symmetry_space_group_name_H-M     'P 21/c'
_symmetry_space_group_name_Hall     '-P 2ybc'
loop_
    _symmetry_equiv_pos_site_id
    _symmetry_equiv_pos_as_xyz
    1 x,y,z
    2 -x,1/2+y,1/2-z
    3 -x,-y,-z
    4 x,1/2-y,1/2+z
_cell_length_a     8.8841(3)
_cell_length_b     30.7095(13)
_cell_length_c     7.5757(3)
_cell_angle_alpha     90
_cell_angle_beta     105.472(3)
_cell_angle_gamma     90
_cell_volume     1991.95(14)
_cell_formula_units_Z     4
_cell_measurement_reflns_used     17858
_cell_measurement_theta_min     1.33
_cell_measurement_theta_max     26.77
_cell_measurement_temperature     296
_cell_special_details
;
;
_exptl_crystal_description     block
_exptl_crystal_colour     colourless
_exptl_crystal_size_max     0.650
_exptl_crystal_size_mid     0.470
_exptl_crystal_size_min     0.220
_exptl_crystal_size_rad     ?
_exptl_crystal_density_diffrn     1.305
_exptl_crystal_density_meas     ?
_exptl_crystal_density_method     'Not measured'
_exptl_crystal_F_000     824
loop_
    _exptl_crystal_face_index_h
    _exptl_crystal_face_index_k
    _exptl_crystal_face_index_l
    _exptl_crystal_face_perp_dist
    24 17 2 0.4554
    -29 3 -15 0.2136
    1 -30 15 0.9502
    3 26 2 0.3534
    7 -26 -3 0.3142
    1 19 13 0.6712
    -8 25 -5 0.2880
    0 -30 -1 0.5620
    -3 28 -2 0.3641
    -6 23 2 0.5222
    -22 -2 -7 0.2866
    18 -13 5 0.2436
    -1 25 -5 0.5855
    0 -20 -11 0.5870
    14 10 -3 0.6442
_exptl_absorpt_coefficient_mu     0.186
_exptl_absorpt_correction_type     integration
_exptl_absorpt_process_details     '(X-RED32; Stoe & Cie, 2002)'
_exptl_absorpt_correction_T_min     0.889
_exptl_absorpt_correction_T_max     0.960
_exptl_special_details
;
;
_diffrn_ambient_temperature     296
_diffrn_radiation_type     'Mo K\a'
_diffrn_radiation_wavelength     0.71073
_diffrn_radiation_monochromator     'plane graphite'
_diffrn_measurement_device_type     'Stoe IPDS 2'
_diffrn_measurement_device     '2-circle goniometer'
_diffrn_measurement_method     \w
_diffrn_detector_area_resol_mean     6.67
_diffrn_reflns_number     13399
_diffrn_reflns_av_R_equivalents     0.0362
_diffrn_reflns_av_sigmaI/netI     0.0255
_diffrn_reflns_theta_min     1.33
_diffrn_reflns_theta_max     26.25
_diffrn_reflns_theta_full     26.25
_diffrn_measured_fraction_theta_max     0.990
_diffrn_measured_fraction_theta_full     0.990
_diffrn_reflns_limit_h_min     -10
_diffrn_reflns_limit_h_max     10
_diffrn_reflns_limit_k_min     -38
_diffrn_reflns_limit_k_max     38
_diffrn_reflns_limit_l_min     -9
_diffrn_reflns_limit_l_max     9
_diffrn_reflns_reduction_process
;
;
_refine_special_details
;
Refinement on <i>F</i>^2^ for ALL reflections except those flagged by the user
for potential systematic errors. Weighted <i>R</i>-factors <i>wR</i> and all
goodnesses of fit <i>S</i> are based on <i>F</i>^2^, conventional
<i>R</i>-factors <i>R</i> are based on <i>F</i>, with <i>F</i> set to zero for
negative <i>F</i>^2^. The observed criterion of <i>F</i>^2^ >
\s(<i>F</i>^2^) is used only for calculating -<i>R</i>-factor-obs
<i>etc</i>. and is not relevant to the choice of reflections for refinement.
<i>R</i>-factors based on <i>F</i>^2^ are statistically about twice as large
as those based on <i>F</i>, and <i>R</i>-factors based on ALL data will be
even larger.
;
_reflns_number_total     3986
_reflns_number_gt     3154
_reflns_threshold_expression     I>2\s(I)
_refine_ls_structure_factor_coef     Fsqd
_refine_ls_matrix_type     full
_refine_ls_R_factor_all     0.0616
_refine_ls_R_factor_gt     0.0479
_refine_ls_wR_factor_gt     0.1286
_refine_ls_wR_factor_ref     0.1366
_refine_ls_goodness_of_fit_ref     1.041
_refine_ls_restrained_S_all     1.047
_refine_ls_number_reflns     3986
_refine_ls_number_parameters     273
_refine_ls_number_restraints     36
_refine_ls_number_constraints     ?
_refine_ls_hydrogen_treatment     constr
_refine_ls_weighting_scheme     calc
_refine_ls_weighting_details
       'calc w = 1/[\s^2^(Fo^2^)+(0.0696P)^2^+0.3150P] where P=(Fo^2^+2Fc^2^)/3'
_atom_sites_solution_hydrogens     geom
_atom_sites_solution_primary     direct
_atom_sites_solution_secondary     difmap
_refine_ls_shift/su_max     0.000
_refine_ls_shift/su_mean     0.000
_refine_diff_density_max     0.323
_refine_diff_density_min     -0.225
_refine_ls_extinction_method     none
_refine_ls_abs_structure_details     ?
_refine_ls_abs_structure_Flack     .
loop_
    _atom_type_symbol
    _atom_type_description
    _atom_type_scat_dispersion_real
    _atom_type_scat_dispersion_imag
    _atom_type_scat_source
    S S 0.1246 0.1234 'International Tables Vol C Tables 4.2.6.8 and 6.1.1.4'
    O O 0.0106 0.0060 'International Tables Vol C Tables 4.2.6.8 and 6.1.1.4'
    N N 0.0061 0.0033 'International Tables Vol C Tables 4.2.6.8 and 6.1.1.4'
    H H 0.0000 0.0000 'International Tables Vol C Tables 4.2.6.8 and 6.1.1.4'
    C C 0.0033 0.0016 'International Tables Vol C Tables 4.2.6.8 and 6.1.1.4'
_computing_data_collection     'X-AREA (Stoe & Cie, 2002)'
_computing_cell_refinement     'X-AREA (Stoe & Cie, 2002)'
_computing_data_reduction     'X-RED32 (Stoe & Cie, 2002)'
_computing_structure_solution     'SIR-97 (Altomare <i>et al.</i>,  1999)'
_computing_structure_refinement     'SHELXL97 (Sheldrick, 2008)'
_computing_molecular_graphics     'ORTEP-3 for Windows (Farrugia, 1997)'
_computing_publication_material     'WinGX (Farrugia, 1999)'
loop_
    _atom_site_type_symbol
    _atom_site_label
    _atom_site_fract_x
    _atom_site_fract_y
    _atom_site_fract_z
    _atom_site_U_iso_or_equiv
    _atom_site_thermal_displace_type
    _atom_site_calc_flag
    _atom_site_refinement_flags
    _atom_site_occupancy
    S S1A 1.0536(2) 0.02857(4) 0.7180(2) 0.0674(4) Uani . . 0.700(3)
    O O1 0.78832(17) 0.09928(5) 0.29160(17) 0.0760(5) Uani . . 1.000
    O O2 0.8929(2) 0.20317(6) 0.7118(3) 0.1030(8) Uani . . 1.000
    O O3 0.7137(2) 0.19259(5) 0.8557(3) 0.0992(7) Uani . . 1.000
    N N1 0.96104(17) 0.11653(5) 0.5600(2) 0.0562(5) Uani . . 1.000
    C C1 0.7254(2) 0.10320(6) 0.7433(2) 0.0546(5) Uani . . 1.000
    C C2 0.6148(2) 0.09167(7) 0.8347(3) 0.0645(7) Uani . . 1.000
    C C3 0.4866(2) 0.06686(7) 0.7463(3) 0.0725(8) Uani . . 1.000
    C C4 0.4676(2) 0.05369(7) 0.5666(3) 0.0729(7) Uani . . 1.000
    C C5 0.5759(2) 0.06508(7) 0.4751(3) 0.0656(6) Uani . . 1.000
    C C6 0.7055(2) 0.08982(6) 0.5626(2) 0.0547(5) Uani . . 1.000
    C C7 0.8209(2) 0.10222(6) 0.4600(2) 0.0568(6) Uani . . 1.000
    C C8 1.0051(2) 0.11775(6) 0.7606(2) 0.0547(6) Uani . . 1.000
    C C9 0.8651(2) 0.13115(6) 0.8298(2) 0.0563(6) Uani . . 1.000
    C C10 0.8276(2) 0.17975(7) 0.7885(3) 0.0637(7) Uani . . 1.000
    C C11 0.6610(4) 0.23722(9) 0.8144(5) 0.1154(15) Uani . . 1.000
    C C12 1.0783(2) 0.07522(6) 0.8414(2) 0.0532(6) Uani . . 1.000
    C C13A 1.1728(12) 0.0660(3) 1.0108(10) 0.075(2) Uani . . 0.700(3)
    C C14 1.2240(3) 0.02237(8) 1.0421(3) 0.0779(8) Uani . . 1.000
    C C15 1.1645(3) 0.00027(7) 0.8887(3) 0.0750(8) Uani . . 1.000
    C C16 1.0833(2) 0.12589(7) 0.4683(3) 0.0639(7) Uani . . 1.000
    C C17 1.1146(3) 0.17379(7) 0.4507(4) 0.0815(9) Uani . . 1.000
    C C18 1.2171(3) 0.18088(6) 0.3240(3) 0.0651(7) Uani . . 1.000
    C C19 1.3667(3) 0.16428(7) 0.3613(4) 0.0816(8) Uani . . 1.000
    C C20 1.4523(3) 0.16691(8) 0.2327(5) 0.0933(10) Uani . . 1.000
    C C21 1.3917(3) 0.18710(8) 0.0716(4) 0.0912(11) Uani . . 1.000
    C C22 1.2473(3) 0.20540(7) 0.0333(3) 0.0835(9) Uani . . 1.000
    C C23 1.1594(3) 0.20202(7) 0.1584(3) 0.0717(7) Uani . . 1.000
    S S1B 1.1881(8) 0.07244(17) 1.0566(8) 0.0679(10) Uani . . 0.300(3)
    C C13B 1.076(2) 0.0343(5) 0.7659(19) 0.102(6) Uani . . 0.300(3)
    H H3 0.41300 0.05900 0.80780 0.0870 Uiso calc R 1.000
    H H4 0.38120 0.03710 0.50790 0.0870 Uiso calc R 1.000
    H H2 0.62690 0.10060 0.95500 0.0770 Uiso calc R 1.000
    H H8 1.08470 0.14040 0.79880 0.0660 Uiso calc R 1.000
    H H9 0.89210 0.12690 0.96280 0.0680 Uiso calc R 1.000
    H H5 0.56260 0.05620 0.35450 0.0790 Uiso calc R 1.000
    H H11B 0.57080 0.24250 0.85830 0.1730 Uiso calc R 1.000
    H H11C 0.63460 0.24170 0.68430 0.1730 Uiso calc R 1.000
    H H13A 1.20200 0.08730 1.10100 0.0890 Uiso calc . 0.700(3)
    H H14 1.28780 0.01120 1.15050 0.0930 Uiso calc R 1.000
    H H15 1.18410 -0.02920 0.87830 0.0900 Uiso calc R 1.000
    H H16A 1.05350 0.11310 0.34690 0.0770 Uiso calc R 1.000
    H H16B 1.17930 0.11190 0.53610 0.0770 Uiso calc R 1.000
    H H17A 1.01640 0.18900 0.40370 0.0980 Uiso calc R 1.000
    H H17B 1.16530 0.18560 0.57050 0.0980 Uiso calc R 1.000
    H H19 1.41080 0.15120 0.47400 0.0980 Uiso calc R 1.000
    H H20 1.55150 0.15470 0.25780 0.1120 Uiso calc R 1.000
    H H21 1.44920 0.18850 -0.01430 0.1100 Uiso calc R 1.000
    H H22 1.20770 0.22010 -0.07650 0.1000 Uiso calc R 1.000
    H H23 1.05990 0.21410 0.13070 0.0860 Uiso calc R 1.000
    H H11A 0.74300 0.25690 0.87320 0.1730 Uiso calc R 1.000
    H H13B 1.02290 0.02850 0.64490 0.1210 Uiso calc . 0.300(3)
loop_
    _atom_site_aniso_label
    _atom_site_aniso_U_11
    _atom_site_aniso_U_22
    _atom_site_aniso_U_33
    _atom_site_aniso_U_12
    _atom_site_aniso_U_13
    _atom_site_aniso_U_23
    S1A 0.0741(9) 0.0596(5) 0.0629(8) 0.0032(4) 0.0084(6) -0.0080(4)
    O1 0.0754(9) 0.1048(11) 0.0480(7) 0.0044(8) 0.0169(6) -0.0042(7)
    O2 0.1119(14) 0.0757(10) 0.1406(16) 0.0198(9) 0.0672(13) 0.0246(11)
    O3 0.1201(14) 0.0686(9) 0.1341(15) 0.0215(9) 0.0780(13) 0.0070(9)
    N1 0.0536(8) 0.0661(9) 0.0515(8) -0.0010(7) 0.0186(7) -0.0004(6)
    C1 0.0504(9) 0.0610(10) 0.0527(9) 0.0077(8) 0.0143(7) 0.0026(8)
    C2 0.0594(11) 0.0758(12) 0.0622(11) 0.0094(9) 0.0231(9) 0.0077(9)
    C3 0.0590(12) 0.0774(13) 0.0877(15) 0.0054(10) 0.0309(11) 0.0170(11)
    C4 0.0544(11) 0.0699(12) 0.0913(15) -0.0040(9) 0.0142(10) 0.0013(11)
    C5 0.0591(11) 0.0673(11) 0.0670(11) -0.0009(9) 0.0111(9) -0.0068(9)
    C6 0.0516(9) 0.0590(9) 0.0529(9) 0.0039(7) 0.0131(7) -0.0001(7)
    C7 0.0572(10) 0.0628(10) 0.0505(9) 0.0053(8) 0.0146(8) -0.0006(8)
    C8 0.0514(10) 0.0591(10) 0.0532(9) -0.0018(8) 0.0133(8) -0.0052(7)
    C9 0.0557(10) 0.0636(10) 0.0499(9) 0.0058(8) 0.0144(8) -0.0057(8)
    C10 0.0642(12) 0.0695(11) 0.0599(11) 0.0055(9) 0.0211(9) -0.0057(9)
    C11 0.153(3) 0.0759(16) 0.143(3) 0.0394(17) 0.084(2) 0.0159(16)
    C12 0.0473(9) 0.0595(10) 0.0538(10) -0.0009(7) 0.0155(8) -0.0058(8)
    C13A 0.082(4) 0.076(3) 0.066(5) -0.003(2) 0.020(3) -0.023(3)
    C14 0.0747(14) 0.0902(15) 0.0677(13) 0.0139(12) 0.0170(11) 0.0108(11)
    C15 0.0753(13) 0.0624(11) 0.0917(15) 0.0072(10) 0.0300(12) 0.0033(11)
    C16 0.0637(12) 0.0669(11) 0.0694(12) -0.0003(9) 0.0320(10) 0.0008(9)
    C17 0.1019(18) 0.0666(12) 0.0921(16) 0.0002(11) 0.0537(14) 0.0013(11)
    C18 0.0757(13) 0.0521(9) 0.0756(12) -0.0051(9) 0.0342(11) 0.0001(9)
    C19 0.0792(15) 0.0727(13) 0.0976(16) 0.0014(11) 0.0316(13) 0.0182(12)
    C20 0.0753(15) 0.0828(15) 0.135(2) -0.0008(12) 0.0510(16) 0.0135(16)
    C21 0.105(2) 0.0768(14) 0.111(2) -0.0185(14) 0.0625(17) 0.0020(14)
    C22 0.111(2) 0.0696(13) 0.0735(14) -0.0183(13) 0.0308(13) 0.0041(11)
    C23 0.0760(13) 0.0611(11) 0.0788(13) -0.0049(10) 0.0220(11) 0.0003(10)
    S1B 0.0739(16) 0.0672(17) 0.057(2) 0.0128(13) 0.0078(14) -0.0085(15)
    C13B 0.061(6) 0.167(16) 0.062(8) -0.032(7) -0.009(5) 0.011(8)
_geom_special_details
;
Bond distances, angles <i>etc</i>. have been calculated using the rounded
fractional coordinates. All su's are estimated from the variances of the
(full) variance-covariance matrix. The cell e.s.d.'s are taken into account in
the estimation of distances, angles and torsion angles
;
loop_
    _geom_bond_atom_site_label_1
    _geom_bond_atom_site_label_2
    _geom_bond_site_symmetry_1
    _geom_bond_site_symmetry_2
    _geom_bond_distance
    _geom_bond_publ_flag
    S1A C12 . . 1.693(2) no
    S1A C15 . . 1.649(3) no
    S1B C14 . . 1.580(6) no
    S1B C12 . . 1.664(6) no
    O1 C7 . . 1.2339(19) no
    O2 C10 . . 1.171(3) no
    O3 C11 . . 1.455(3) no
    O3 C10 . . 1.309(3) no
    N1 C7 . . 1.347(2) no
    N1 C8 . . 1.465(2) no
    N1 C16 . . 1.466(2) no
    C1 C2 . . 1.390(3) no
    C1 C9 . . 1.508(3) no
    C1 C6 . . 1.395(2) no
    C2 C3 . . 1.385(3) no
    C3 C4 . . 1.387(3) no
    C4 C5 . . 1.373(3) no
    C5 C6 . . 1.391(3) no
    C6 C7 . . 1.492(2) no
    C8 C12 . . 1.514(3) no
    C8 C9 . . 1.529(3) no
    C9 C10 . . 1.543(3) no
    C12 C13B . . 1.379(15) no
    C12 C13A . . 1.363(8) no
    C13A C14 . . 1.415(10) no
    C13B C15 . . 1.478(15) no
    C14 C15 . . 1.328(3) no
    C16 C17 . . 1.510(3) no
    C17 C18 . . 1.505(4) no
    C18 C23 . . 1.384(3) no
    C18 C19 . . 1.381(4) no
    C19 C20 . . 1.389(4) no
    C20 C21 . . 1.347(4) no
    C21 C22 . . 1.359(4) no
    C22 C23 . . 1.383(4) no
    C2 H2 . . 0.9300 no
    C3 H3 . . 0.9300 no
    C4 H4 . . 0.9300 no
    C5 H5 . . 0.9300 no
    C8 H8 . . 0.9800 no
    C9 H9 . . 0.9800 no
    C11 H11A . . 0.9600 no
    C11 H11B . . 0.9600 no
    C11 H11C . . 0.9600 no
    C13A H13A . . 0.9300 no
    C13B H13B . . 0.9300 no
    C14 H14 . . 0.9300 no
    C15 H15 . . 0.9300 no
    C16 H16A . . 0.9700 no
    C16 H16B . . 0.9700 no
    C17 H17B . . 0.9700 no
    C17 H17A . . 0.9700 no
    C19 H19 . . 0.9300 no
    C20 H20 . . 0.9300 no
    C21 H21 . . 0.9300 no
    C22 H22 . . 0.9300 no
    C23 H23 . . 0.9300 no
loop_
    _geom_contact_atom_site_label_1
    _geom_contact_atom_site_label_2
    _geom_contact_distance
    _geom_contact_site_symmetry_1
    _geom_contact_site_symmetry_2
    _geom_contact_publ_flag
    S1A N1 2.980(2) . . no
    S1A C6 3.542(2) . . no
    S1A C7 3.325(2) . . no
    S1A C16 3.584(3) . . no
    S1A S1A 3.636(2) . 3_756 no
    S1B H16A 3.0400 . 1_556 no
    S1B H3 3.1200 . 1_655 no
    S1B H9 3.0400 . . no
    O1 C15 3.420(3) . 3_756 no
    O1 C2 3.401(3) . 1_554 no
    O2 N1 3.023(2) . . no
    O2 C17 3.269(3) . . no
    O3 C2 3.214(3) . . no
    O1 H20 2.6600 . 1_455 no
    O1 H16A 2.3200 . . no
    O1 H15 2.5500 . 3_756 no
    O1 H5 2.5500 . . no
    O1 H2 2.5700 . 1_554 no
    O2 H11C 2.5400 . . no
    O2 H11A 2.8300 . 4_554 no
    O2 H17A 2.8600 . . no
    O2 H11A 2.6200 . . no
    O2 H8 2.5400 . . no
    O2 H22 2.8800 . 1_556 no
    O3 H21 2.7800 . 1_456 no
    N1 O2 3.023(2) . . no
    N1 S1A 2.980(2) . . no
    N1 H13B 2.8000 . . no
    C2 O1 3.401(3) . 1_556 no
    C2 O3 3.214(3) . . no
    C4 C4 3.540(3) . 3_656 no
    C5 C19 3.553(3) . 1_455 no
    C6 C12 3.450(2) . . no
    C6 S1A 3.542(2) . . no
    C7 S1A 3.325(2) . . no
    C7 C13B 3.472(16) . . no
    C7 C10 3.433(3) . . no
    C10 C7 3.433(3) . . no
    C10 C23 3.550(3) . 1_556 no
    C11 C21 3.487(4) . 4_455 no
    C11 C20 3.446(4) . 4_455 no
    C12 C6 3.450(2) . . no
    C13B C7 3.472(16) . . no
    C15 O1 3.420(3) . 3_756 no
    C16 S1A 3.584(3) . . no
    C17 O2 3.269(3) . . no
    C19 C5 3.553(3) . 1_655 no
    C20 C11 3.446(4) . 4_654 no
    C21 C11 3.487(4) . 4_654 no
    C23 C10 3.550(3) . 1_554 no
    C2 H15 3.0900 . 3_757 no
    C3 H16B 3.1000 . 1_455 no
    C3 H14 3.0900 . 3_757 no
    C4 H16B 3.0800 . 1_455 no
    C4 H19 3.0900 . 1_455 no
    C5 H19 3.0200 . 1_455 no
    C6 H20 3.0800 . 1_455 no
    C7 H20 2.9500 . 1_455 no
    C7 H13B 2.9900 . . no
    C8 H17B 3.0900 . . no
    C10 H23 3.0400 . 1_556 no
    C11 H21 2.9600 . 1_456 no
    C11 H11C 2.9500 . 4_555 no
    C12 H3 3.0900 . 1_655 no
    C12 H16B 2.9200 . . no
    C13A H9 3.0600 . . no
    C13A H3 2.9500 . 1_655 no
    C13B H3 3.0200 . 1_655 no
    C14 H3 2.9700 . 1_655 no
    C15 H3 3.0400 . 1_655 no
    C16 H19 3.0000 . . no
    C17 H8 2.9100 . . no
    C19 H16B 2.8800 . . no
    C20 H11B 3.0400 . 4_654 no
    C21 H11B 3.0700 . 1_654 no
    C21 H11C 3.0300 . 4_654 no
    C22 H8 2.8000 . 1_554 no
    C23 H22 3.0800 . 4_555 no
    H2 O1 2.5700 . 1_556 no
    H2 H9 2.4800 . . no
    H3 C12 3.0900 . 1_455 no
    H3 C15 3.0400 . 1_455 no
    H3 S1B 3.1200 . 1_455 no
    H3 C13B 3.0200 . 1_455 no
    H3 C14 2.9700 . 1_455 no
    H3 C13A 2.9500 . 1_455 no
    H5 O1 2.5500 . . no
    H8 O2 2.5400 . . no
    H8 H16B 2.5200 . . no
    H8 H17B 2.4700 . . no
    H8 C17 2.9100 . . no
    H8 C22 2.8000 . 1_556 no
    H9 C13A 3.0600 . . no
    H9 S1B 3.0400 . . no
    H9 H2 2.4800 . . no
    H11A O2 2.6200 . . no
    H11A O2 2.8300 . 4_555 no
    H11B H21 2.3200 . 1_456 no
    H11B C20 3.0400 . 4_455 no
    H11B C21 3.0700 . 1_456 no
    H11B H11C 2.4300 . 4_555 no
    H11C C11 2.9500 . 4_554 no
    H11C O2 2.5400 . . no
    H11C H11B 2.4300 . 4_554 no
    H11C C21 3.0300 . 4_455 no
    H13B N1 2.8000 . . no
    H13B C7 2.9900 . . no
    H14 C3 3.0900 . 3_757 no
    H15 O1 2.5500 . 3_756 no
    H15 C2 3.0900 . 3_757 no
    H16A S1B 3.0400 . 1_554 no
    H16A O1 2.3200 . . no
    H16B C3 3.1000 . 1_655 no
    H16B C4 3.0800 . 1_655 no
    H16B C12 2.9200 . . no
    H16B C19 2.8800 . . no
    H16B H8 2.5200 . . no
    H16B H19 2.5300 . . no
    H17A H23 2.3300 . . no
    H17A O2 2.8600 . . no
    H17B C8 3.0900 . . no
    H17B H8 2.4700 . . no
    H19 H16B 2.5300 . . no
    H19 C4 3.0900 . 1_655 no
    H19 C5 3.0200 . 1_655 no
    H19 C16 3.0000 . . no
    H20 C6 3.0800 . 1_655 no
    H20 C7 2.9500 . 1_655 no
    H20 O1 2.6600 . 1_655 no
    H21 O3 2.7800 . 1_654 no
    H21 C11 2.9600 . 1_654 no
    H21 H11B 2.3200 . 1_654 no
    H22 C23 3.0800 . 4_554 no
    H22 O2 2.8800 . 1_554 no
    H23 C10 3.0400 . 1_554 no
    H23 H17A 2.3300 . . no
loop_
    _geom_angle_atom_site_label_1
    _geom_angle_atom_site_label_2
    _geom_angle_atom_site_label_3
    _geom_angle_site_symmetry_1
    _geom_angle_site_symmetry_2
    _geom_angle_site_symmetry_3
    _geom_angle
    _geom_angle_publ_flag
    C12 S1A C15 . . . 92.90(12) no
    C12 S1B C14 . . . 93.3(3) no
    C10 O3 C11 . . . 116.0(2) no
    C7 N1 C16 . . . 119.22(15) no
    C8 N1 C16 . . . 117.38(15) no
    C7 N1 C8 . . . 122.88(15) no
    C2 C1 C6 . . . 119.50(17) no
    C2 C1 C9 . . . 122.53(15) no
    C6 C1 C9 . . . 117.94(15) no
    C1 C2 C3 . . . 119.89(19) no
    C2 C3 C4 . . . 120.27(18) no
    C3 C4 C5 . . . 120.22(19) no
    C4 C5 C6 . . . 120.07(19) no
    C1 C6 C5 . . . 120.05(17) no
    C1 C6 C7 . . . 120.76(16) no
    C5 C6 C7 . . . 119.19(15) no
    O1 C7 N1 . . . 122.15(17) no
    O1 C7 C6 . . . 121.05(16) no
    N1 C7 C6 . . . 116.80(13) no
    N1 C8 C12 . . . 111.38(14) no
    C9 C8 C12 . . . 113.24(14) no
    N1 C8 C9 . . . 110.23(14) no
    C1 C9 C8 . . . 110.38(14) no
    C1 C9 C10 . . . 110.76(15) no
    C8 C9 C10 . . . 110.01(15) no
    O2 C10 O3 . . . 123.0(2) no
    O2 C10 C9 . . . 125.87(19) no
    O3 C10 C9 . . . 111.10(17) no
    S1A C12 C13A . . . 107.5(4) n
    C8 C12 C13A . . . 130.6(4) no
    S1A C12 C8 . . . 121.91(12) no
    C8 C12 C13B . . . 131.4(6) no
    S1B C12 C13B . . . 107.4(7) no
    S1B C12 C8 . . . 121.1(2) no
    C12 C13A C14 . . . 116.4(6) no
    C12 C13B C15 . . . 115.9(10) no
    C13A C14 C15 . . . 107.6(4) no
    S1B C14 C15 . . . 121.2(3) no
    C13B C15 C14 . . . 102.1(6) no
    S1A C15 C14 . . . 115.60(18) no
    N1 C16 C17 . . . 114.22(18) no
    C16 C17 C18 . . . 110.76(19) no
    C17 C18 C19 . . . 122.0(2) no
    C19 C18 C23 . . . 117.5(2) no
    C17 C18 C23 . . . 120.4(2) no
    C18 C19 C20 . . . 120.8(3) no
    C19 C20 C21 . . . 120.1(3) no
    C20 C21 C22 . . . 120.7(3) no
    C21 C22 C23 . . . 119.7(2) no
    C18 C23 C22 . . . 121.1(2) no
    C1 C2 H2 . . . 120.00 no
    C3 C2 H2 . . . 120.00 no
    C2 C3 H3 . . . 120.00 no
    C4 C3 H3 . . . 120.00 no
    C3 C4 H4 . . . 120.00 no
    C5 C4 H4 . . . 120.00 no
    C4 C5 H5 . . . 120.00 no
    C6 C5 H5 . . . 120.00 no
    N1 C8 H8 . . . 107.00 no
    C9 C8 H8 . . . 107.00 no
    C12 C8 H8 . . . 107.00 no
    C1 C9 H9 . . . 109.00 no
    C8 C9 H9 . . . 109.00 no
    C10 C9 H9 . . . 109.00 no
    O3 C11 H11A . . . 109.00 no
    O3 C11 H11B . . . 110.00 no
    O3 C11 H11C . . . 109.00 no
    H11A C11 H11B . . . 109.00 no
    H11A C11 H11C . . . 109.00 no
    H11B C11 H11C . . . 109.00 no
    C12 C13A H13A . . . 122.00 no
    C14 C13A H13A . . . 122.00 no
    C12 C13B H13B . . . 122.00 no
    C15 C13B H13B . . . 122.00 no
    C13A C14 H14 . . . 126.00 no
    C15 C14 H14 . . . 126.00 no
    S1B C14 H14 . . . 113.00 no
    S1A C15 H15 . . . 122.00 no
    C13B C15 H15 . . . 136.00 no
    C14 C15 H15 . . . 122.00 no
    N1 C16 H16B . . . 109.00 no
    N1 C16 H16A . . . 109.00 no
    H16A C16 H16B . . . 108.00 no
    C17 C16 H16A . . . 109.00 no
    C17 C16 H16B . . . 109.00 no
    C18 C17 H17A . . . 110.00 no
    C18 C17 H17B . . . 110.00 no
    H17A C17 H17B . . . 108.00 no
    C16 C17 H17A . . . 109.00 no
    C16 C17 H17B . . . 109.00 no
    C18 C19 H19 . . . 120.00 no
    C20 C19 H19 . . . 120.00 no
    C19 C20 H20 . . . 120.00 no
    C21 C20 H20 . . . 120.00 no
    C22 C21 H21 . . . 120.00 no
    C20 C21 H21 . . . 120.00 no
    C21 C22 H22 . . . 120.00 no
    C23 C22 H22 . . . 120.00 no
    C22 C23 H23 . . . 119.00 no
    C18 C23 H23 . . . 119.00 no
loop_
    _geom_torsion_atom_site_label_1
    _geom_torsion_atom_site_label_2
    _geom_torsion_atom_site_label_3
    _geom_torsion_atom_site_label_4
    _geom_torsion_site_symmetry_1
    _geom_torsion_site_symmetry_2
    _geom_torsion_site_symmetry_3
    _geom_torsion_site_symmetry_4
    _geom_torsion
    _geom_torsion_publ_flag
    C15 S1A C12 C8 . . . . 178.77(17) no
    C12 S1A C15 C14 . . . . 0.3(2) no
    C15 S1A C12 C13A . . . . 0.0(5) no
    C11 O3 C10 C9 . . . . -176.0(2) no
    C11 O3 C10 O2 . . . . 5.8(4) no
    C16 N1 C7 C6 . . . . 175.20(16) no
    C8 N1 C7 C6 . . . . 3.6(3) no
    C8 N1 C16 C17 . . . . -81.0(2) no
    C16 N1 C7 O1 . . . . -4.7(3) no
    C7 N1 C16 C17 . . . . 107.0(2) no
    C7 N1 C8 C9 . . . . -38.0(2) no
    C8 N1 C7 O1 . . . . -176.20(17) no
    C16 N1 C8 C12 . . . . -83.1(2) no
    C16 N1 C8 C9 . . . . 150.35(16) no
    C7 N1 C8 C12 . . . . 88.6(2) no
    C6 C1 C2 C3 . . . . 0.4(3) no
    C9 C1 C6 C7 . . . . 1.1(3) no
    C2 C1 C9 C8 . . . . 146.92(17) no
    C2 C1 C9 C10 . . . . -91.0(2) no
    C9 C1 C6 C5 . . . . -178.09(17) no
    C9 C1 C2 C3 . . . . 178.27(18) no
    C2 C1 C6 C5 . . . . -0.1(3) no
    C2 C1 C6 C7 . . . . 179.10(17) no
    C6 C1 C9 C10 . . . . 86.9(2) no
    C6 C1 C9 C8 . . . . -35.1(2) no
    C1 C2 C3 C4 . . . . -0.4(3) no
    C2 C3 C4 C5 . . . . 0.1(3) no
    C3 C4 C5 C6 . . . . 0.2(3) no
    C4 C5 C6 C1 . . . . -0.2(3) no
    C4 C5 C6 C7 . . . . -179.38(18) no
    C1 C6 C7 O1 . . . . -163.54(18) no
    C5 C6 C7 O1 . . . . 15.7(3) no
    C5 C6 C7 N1 . . . . -164.20(18) no
    C1 C6 C7 N1 . . . . 16.6(3) no
    N1 C8 C9 C10 . . . . -70.98(18) no
    C12 C8 C9 C1 . . . . -73.97(17) no
    C12 C8 C9 C10 . . . . 163.51(14) no
    N1 C8 C12 S1A . . . . -19.2(2) no
    N1 C8 C9 C1 . . . . 51.54(19) no
    C9 C8 C12 C13A . . . . -75.9(6) no
    N1 C8 C12 C13A . . . . 159.2(6) no
    C9 C8 C12 S1A . . . . 105.70(17) no
    C8 C9 C10 O2 . . . . 1.7(3) no
    C1 C9 C10 O2 . . . . -120.6(2) no
    C8 C9 C10 O3 . . . . -176.42(17) no
    C1 C9 C10 O3 . . . . 61.3(2) no
    S1A C12 C13A C14 . . . . -0.4(8) no
    C8 C12 C13A C14 . . . . -179.0(4) no
    C12 C13A C14 C15 . . . . 0.6(9) no
    C13A C14 C15 S1A . . . . -0.6(5) no
    N1 C16 C17 C18 . . . . -168.81(19) no
    C16 C17 C18 C19 . . . . -61.7(3) no
    C16 C17 C18 C23 . . . . 113.8(2) no
    C17 C18 C19 C20 . . . . 172.5(2) no
    C23 C18 C19 C20 . . . . -3.2(3) no
    C17 C18 C23 C22 . . . . -174.2(2) no
    C19 C18 C23 C22 . . . . 1.5(3) no
    C18 C19 C20 C21 . . . . 2.2(4) no
    C19 C20 C21 C22 . . . . 0.5(4) no
    C20 C21 C22 C23 . . . . -2.2(4) no
    C21 C22 C23 C18 . . . . 1.1(3) no
loop_
    _geom_hbond_atom_site_label_D
    _geom_hbond_atom_site_label_H
    _geom_hbond_atom_site_label_A
    _geom_hbond_site_symmetry_A
    _geom_hbond_distance_DH
    _geom_hbond_distance_HA
    _geom_hbond_distance_DA
    _geom_hbond_angle_DHA
    _geom_hbond_publ_flag
    C2 H2 O1 1_556 0.93 2.57 3.401(3) 149 yes
    C15 H15 O1 3_756 0.93 2.55 3.420(3) 155 yes
    C16 H16A O1 . 0.97 2.32 2.731(2) 105 no
    C3 H3 Cg1 1_455 0.93 2.78 3.688(3) 165 yes
    C3 H3 Cg2 1_455 0.93 2.77 3.688(4) 167 yes
    C19 H19 Cg3 1_655 0.93 2.89 3.692(3) 145 yes
