# Supplementary material for: Methyl trans-(±)-1-oxo-2-phenethyl-3-(thio­phen-2-yl)-1,2,3,4-tetra­hydro­isoquinoline-4-carboxyl­ate
Source: Acta Crystallogr Sect E Struct Rep Online. 2009 May 14;65(Pt 6):o1287–8. doi: 10.1107/S1600536809017383 (PMC2969771; doi:10.1107/S1600536809017383)
Supplement: Supplementary file 2 [file e-65-o1287-Isup2.hkl]

#
# h,k,l, Fc-squared, Fo-squared, sigma(Fo-squared) and status flag
#
data_I
_shelx_title ' SAMPLE-1'
_shelx_refln_list_code          4
_shelx_F_calc_maximum      197.30
_exptl_crystal_F_000       824.00
_reflns_d_resolution_high  0.8034
 
loop_
 _symmetry_equiv_pos_as_xyz
 'x, y, z'
 '-x, y+1/2, -z+1/2'
 '-x, -y, -z'
 'x, -y-1/2, z-1/2'
 
_cell_length_a     8.8841
_cell_length_b    30.7095
_cell_length_c     7.5757
_cell_angle_alpha  90.000
_cell_angle_beta  105.472
_cell_angle_gamma  90.000
 
_shelx_F_squared_multiplier     1.000
 
loop_
 _refln_index_h
 _refln_index_k
 _refln_index_l
 _refln_F_squared_calc
 _refln_F_squared_meas
 _refln_F_squared_sigma
 _refln_observed_status
   1   0   0     9035.92     9075.95     38.54 o
   2   0   0      730.84      886.53      9.19 o
   3   0   0     3312.23     3484.39     14.33 o
   4   0   0        4.81        2.01      2.74 o
   5   0   0      239.27      294.25      4.58 o
   6   0   0        5.48        6.24      3.02 o
   7   0   0       41.08       44.92      2.98 o
   8   0   0      102.85      118.91      2.83 o
   9   0   0      107.88      107.36      9.16 o
  10   0   0        0.91        4.09      2.07 o
   1   1   0      412.66      505.76     12.70 o
   2   1   0      292.92      230.60      5.52 o
   3   1   0     1178.61     1305.48      6.48 o
   4   1   0      525.25      496.36      3.83 o
   5   1   0      162.00      160.84      2.73 o
   6   1   0      105.54      119.27      7.18 o
   7   1   0        1.31        2.92      2.15 o
   8   1   0      138.94      142.10      3.58 o
   9   1   0        1.32        3.40      1.51 o
  10   1   0        2.84        4.11      1.51 o
   0   2   0      468.60      573.89      8.69 o
   1   2   0      561.89      540.99      4.83 o
   2   2   0     3046.07     3180.56     83.11 o
   3   2   0      338.89      258.56      4.99 o
   4   2   0      886.66      822.79     13.56 o
   5   2   0       93.12      102.24      2.50 o
   6   2   0        2.51        1.50      2.08 o
   7   2   0      103.95      101.75      2.04 o
   8   2   0      120.50      131.14      2.21 o
   9   2   0       42.76       45.12      1.83 o
  10   2   0        0.00        1.20      1.47 o
   1   3   0     1469.11     1651.70     19.00 o
   2   3   0     1626.50     1759.69      6.76 o
   3   3   0     2076.18     1901.40     25.01 o
   4   3   0      926.08      840.88     13.30 o
   5   3   0       61.76       62.01      1.95 o
   6   3   0        4.20        6.33      1.43 o
   7   3   0       68.93       78.19      2.03 o
   8   3   0      249.85      268.50      3.17 o
   9   3   0        0.75        0.07      1.73 o
  10   3   0       21.54       23.33      1.69 o
   0   4   0     9779.38     9671.41    115.68 o
   1   4   0      898.70      827.78      7.22 o
   2   4   0      321.05      253.83      5.39 o
   3   4   0        9.60       17.53      1.77 o
   4   4   0        2.12        3.82      2.03 o
   5   4   0       84.70       90.59      2.11 o
   6   4   0       10.16       13.76      1.78 o
   7   4   0       52.72       56.82      2.01 o
   8   4   0       16.08       18.79      1.84 o
   9   4   0        0.07        0.54      1.42 o
  10   4   0       21.96       26.94      1.89 o
   1   5   0       52.89       82.19      1.68 o
   2   5   0     8801.68     7855.79     24.36 o
   3   5   0      109.49       84.43      1.91 o
   4   5   0       14.11       12.95      1.57 o
   5   5   0      194.48      185.67      2.17 o
   6   5   0       42.08       51.38      2.00 o
   7   5   0      278.49      304.89      2.78 o
   8   5   0        2.41        2.99      1.62 o
   9   5   0       15.55       18.51      1.84 o
  10   5   0       17.47       18.30      1.85 o
   0   6   0      224.57      190.86      3.53 o
   1   6   0     1400.95     1306.43     10.89 o
   2   6   0        9.59       12.05      1.56 o
   3   6   0      180.04      200.02      6.08 o
   4   6   0      521.75      537.17      5.89 o
   5   6   0        1.56        0.43      2.01 o
   6   6   0        2.90        6.74      1.64 o
   7   6   0        1.70        1.99      1.83 o
   8   6   0       15.03       18.40      1.81 o
   9   6   0       15.94       12.29      1.85 o
  10   6   0       38.48       34.83      1.90 o
   1   7   0    22714.96    19789.79    249.95 o
   2   7   0      139.96      119.66      1.95 o
   3   7   0      479.66      430.35      4.78 o
   4   7   0       43.69       35.23      1.75 o
   5   7   0      557.53      561.38      4.05 o
   6   7   0      400.36      406.96      3.53 o
   7   7   0       53.20       52.59      1.90 o
   8   7   0        3.26        3.59      1.75 o
   9   7   0       28.41       24.16      1.79 o
  10   7   0        4.59        5.09      1.96 o
   0   8   0     9320.92     8926.65     45.70 o
   1   8   0     7565.98     7270.98     63.28 o
   2   8   0      119.81      102.56      1.85 o
   3   8   0     2753.64     2812.74     14.94 o
   4   8   0       47.74       42.81      1.66 o
   5   8   0       16.47       15.02      1.55 o
   6   8   0       26.74       32.17      1.83 o
   7   8   0        7.64        9.93      1.53 o
   8   8   0       23.10       24.83      1.95 o
   9   8   0        3.16        5.42      1.59 o
  10   8   0        3.22        3.55      2.05 o
   1   9   0      930.98      871.93     13.93 o
   2   9   0       65.31      103.12      1.69 o
   3   9   0        8.81        4.23      1.15 o
   4   9   0     1074.08     1063.14      9.54 o
   5   9   0      568.02      559.66      8.23 o
   6   9   0       20.18       23.20      2.43 o
   7   9   0        0.14       -0.14      1.62 o
   8   9   0       16.39       21.90      2.00 o
   9   9   0       17.07       20.88      2.05 o
  10   9   0        3.00        6.34      2.06 o
   0  10   0    12504.98    11417.21    105.95 o
   1  10   0     5097.50     4683.45    103.11 o
   2  10   0     8144.23     7426.27     58.20 o
   3  10   0        9.88        9.20      1.08 o
   4  10   0       73.46       79.12      1.36 o
   5  10   0      166.74      154.57      2.08 o
   6  10   0        4.12        6.17      2.17 o
   7  10   0       46.22       47.63      1.81 o
   8  10   0        1.16        2.75      1.49 o
   9  10   0       32.70       32.01      2.11 o
  10  10   0       11.14       12.45      2.19 o
   1  11   0      876.14      749.59      9.91 o
   2  11   0      327.84      354.13      2.19 o
   3  11   0        7.61       14.87      1.56 o
   4  11   0      135.82      113.73      2.11 o
   5  11   0       87.17       85.75      1.40 o
   6  11   0      121.55      133.46      3.90 o
   7  11   0       14.17       13.76      1.54 o
   8  11   0       13.64       14.12      1.70 o
   9  11   0        5.46        5.71      2.00 o
  10  11   0       25.07       24.49      2.29 o
   0  12   0        2.81        8.10      3.02 o
   1  12   0     5726.63     5141.05    164.11 o
   2  12   0     1723.71     1962.94     12.68 o
   3  12   0      193.35      229.50      2.74 o
   4  12   0      167.24      158.67      2.20 o
   5  12   0      150.77      154.39      3.65 o
   6  12   0       43.57       46.80      1.24 o
   7  12   0        6.01       10.38      1.63 o
   8  12   0       24.43       28.56      1.75 o
   9  12   0        2.30        3.16      1.98 o
  10  12   0       16.23       13.48      1.64 o
   1  13   0      903.31     1034.07     13.20 o
   2  13   0      121.58      119.62      1.75 o
   3  13   0     1728.00     1801.36     16.56 o
   4  13   0      187.19      167.87      2.35 o
   5  13   0       92.93       85.08      1.50 o
   6  13   0       12.15        8.94      1.16 o
   7  13   0       79.78       88.20      2.54 o
   8  13   0        6.13        5.06      1.62 o
   9  13   0        7.23        5.21      1.46 o
   0  14   0     2328.08     2673.48     20.92 o
   1  14   0      272.20      288.90      4.64 o
   2  14   0      104.19      136.91      2.47 o
   3  14   0     1088.70     1092.54     12.74 o
   4  14   0      302.38      329.92      5.94 o
   5  14   0      141.59      172.81      2.72 o
   6  14   0        1.79        2.07      1.43 o
   7  14   0        6.73        5.88      1.75 o
   8  14   0        1.65        4.29      1.56 o
   9  14   0        2.64        3.32      1.70 o
   1  15   0      300.11      355.06      3.01 o
   2  15   0      501.57      531.97      6.23 o
   3  15   0      118.87      121.10      2.45 o
   4  15   0       88.20       97.53      1.84 o
   5  15   0       15.52       15.76      1.23 o
   6  15   0       83.80       90.00      1.56 o
   7  15   0       57.07       58.45      1.69 o
   8  15   0       20.39       19.30      1.43 o
   9  15   0        0.05        1.92      1.73 o
   0  16   0     1149.51     1203.87     22.79 o
   1  16   0        9.10        7.41      1.53 o
   2  16   0      134.13      148.40      3.14 o
   3  16   0      668.83      695.03     14.24 o
   4  16   0       43.24       41.40      1.83 o
   5  16   0        0.15        0.88      1.18 o
   6  16   0      143.20      145.63      8.08 o
   7  16   0       83.40       86.84      3.57 o
   8  16   0        2.98        4.04      1.63 o
   9  16   0        7.27        6.35      1.88 o
   1  17   0      508.89      501.52      6.02 o
   2  17   0      558.72      543.86      4.13 o
   3  17   0      151.07      138.67      1.77 o
   4  17   0       45.79       49.22      1.36 o
   5  17   0       31.75       31.15      1.48 o
   6  17   0      271.47      246.43      5.45 o
   7  17   0        3.63        3.95      1.48 o
   8  17   0        1.37        2.15      1.65 o
   9  17   0       31.27       26.08      1.76 o
   0  18   0      157.01      147.55      2.82 o
   1  18   0      469.56      491.46      3.76 o
   2  18   0      304.22      294.38      5.65 o
   3  18   0      214.51      229.49      3.07 o
   4  18   0       28.05       29.69      1.64 o
   5  18   0      137.06      143.98      5.61 o
   6  18   0      124.48      128.70      4.53 o
   7  18   0       25.21       24.52      1.27 o
   8  18   0        7.08        9.94      1.71 o
   9  18   0        7.71        5.57      1.82 o
   1  19   0     1305.86     1304.32     11.75 o
   2  19   0        6.70        4.55      1.28 o
   3  19   0       49.01       50.23      1.34 o
   4  19   0        2.47        3.15      1.50 o
   5  19   0        4.40        5.13      1.35 o
   6  19   0       37.47       40.76      1.94 o
   7  19   0        3.11        2.44      1.29 o
   8  19   0       26.23       25.62      2.07 o
   9  19   0        4.92        4.15      1.77 o
   0  20   0      220.61      268.79      3.16 o
   1  20   0      844.44      823.62      5.29 o
   2  20   0     1024.03     1067.87      7.79 o
   3  20   0       29.30       27.48      1.57 o
   4  20   0        2.50        2.88      1.56 o
   5  20   0        8.26       11.26      1.43 o
   6  20   0       29.00       28.45      1.56 o
   7  20   0       87.72       78.12      2.34 o
   8  20   0       13.90       11.67      1.59 o
   9  20   0        3.31        1.27      1.75 o
   1  21   0       78.34       73.04      1.96 o
   2  21   0      166.69      151.45      3.20 o
   3  21   0       95.23      106.19      1.55 o
   4  21   0      165.61      169.14      4.25 o
   5  21   0      241.26      229.18     11.02 o
   6  21   0       44.80       41.64      1.73 o
   7  21   0       18.61       15.42      1.65 o
   8  21   0        4.16        3.38      1.82 o
   0  22   0      524.79      475.24      3.58 o
   1  22   0      343.86      358.30      2.41 o
   2  22   0      417.54      457.85      9.26 o
   3  22   0       12.63       18.29      1.23 o
   4  22   0      118.26      113.58      3.45 o
   5  22   0        0.97        0.25      1.23 o
   6  22   0        5.62        8.36      1.38 o
   7  22   0        9.39        9.13      1.59 o
   8  22   0        1.73        1.58      1.95 o
   1  23   0      767.19      774.92     12.60 o
   2  23   0       65.74       58.36      2.06 o
   3  23   0        0.69       -0.12      1.19 o
   4  23   0       21.75       22.61      1.47 o
   5  23   0        0.51       -0.05      1.36 o
   6  23   0       23.09       27.12      1.43 o
   7  23   0        4.49        5.66      1.35 o
   8  23   0        3.86        4.27      2.36 o
   0  24   0       23.96       21.59      1.74 o
   1  24   0      146.45      153.36      3.17 o
   2  24   0       65.89       71.83      3.23 o
   3  24   0        2.57        4.28      1.12 o
   4  24   0       80.34       84.32      3.81 o
   5  24   0       52.35       50.90      3.22 o
   6  24   0        0.65        2.25      1.33 o
   7  24   0        1.30        0.46      1.37 o
   8  24   0        5.26        8.20      3.00 o
   1  25   0       15.48       13.13      1.48 o
   2  25   0      129.45      126.44      1.75 o
   3  25   0       43.82       44.40      1.11 o
   4  25   0       30.90       30.08      1.63 o
   5  25   0        0.22        2.52      1.21 o
   6  25   0       39.37       35.69      1.79 o
   7  25   0        1.33        1.36      1.42 o
   0  26   0       17.20       25.04      2.26 o
   1  26   0       52.44       63.97      1.60 o
   2  26   0       34.85       40.42      1.31 o
   3  26   0      121.89      124.43      1.94 o
   4  26   0        1.46        3.51      1.20 o
   5  26   0        4.13        4.62      1.22 o
   6  26   0        9.15        9.94      1.44 o
   7  26   0        0.31        2.33      1.82 o
   1  27   0       10.88       15.25      2.03 o
   2  27   0       27.32       31.53      1.58 o
   3  27   0       12.89       11.54      1.12 o
   4  27   0       93.01       88.75      4.22 o
   5  27   0       34.27       32.30      1.36 o
   6  27   0        7.05        8.89      1.35 o
   7  27   0        2.61        4.64      1.87 o
   0  28   0        8.21        9.46      2.18 o
   1  28   0      108.30      104.22      2.28 o
   2  28   0        9.51       12.08      1.09 o
   3  28   0      126.25      128.99      1.89 o
   4  28   0        2.22       -0.65      1.31 o
   5  28   0       20.27       20.15      1.38 o
   6  28   0        0.21        2.35      1.41 o
   7  28   0        5.05        5.71      1.98 o
   1  29   0       32.76       35.63      1.46 o
   2  29   0        8.48       11.65      1.32 o
   3  29   0       29.88       30.06      1.29 o
   4  29   0       16.92       18.52      1.38 o
   5  29   0       13.46       15.04      1.38 o
   6  29   0        3.75        6.95      1.39 o
   0  30   0      277.54      280.55      3.08 o
   1  30   0        2.14        3.68      1.50 o
   2  30   0       14.92       12.27      1.20 o
   3  30   0       61.17       55.25      1.18 o
   4  30   0       47.89       48.16      1.63 o
   5  30   0       10.07        9.26      1.42 o
   6  30   0        0.02       -1.56      1.58 o
   1  31   0        0.00        2.21      1.02 o
   2  31   0        2.61        3.44      1.07 o
   3  31   0        1.87        2.31      1.08 o
   4  31   0        0.54        1.60      1.48 o
   5  31   0       11.68       11.76      1.26 o
   6  31   0        1.95        0.02      1.52 o
   0  32   0       32.41       39.22      2.67 o
   1  32   0        0.50        2.72      1.10 o
   2  32   0       12.63       12.09      1.46 o
   3  32   0       13.96       13.74      1.06 o
   4  32   0        0.02       -0.10      1.35 o
   5  32   0        2.05        3.44      1.36 o
   1  33   0       21.23       20.63      1.17 o
   2  33   0        2.29        3.15      1.19 o
   3  33   0        9.67       10.89      1.23 o
   4  33   0        4.04        2.85      1.52 o
   5  33   0        5.42        4.05      1.39 o
   0  34   0       58.72       61.78      1.88 o
   1  34   0       44.60       48.49      1.34 o
   2  34   0       32.14       33.13      1.22 o
   3  34   0        9.70       10.76      1.15 o
   4  34   0        3.64        1.67      1.28 o
   1  35   0        0.20        2.85      1.19 o
   2  35   0       22.01       22.78      1.39 o
   3  35   0       25.53       17.80      1.31 o
   4  35   0        0.43        1.13      1.40 o
   0  36   0        1.42        3.67      1.75 o
   1  36   0        0.44        1.93      1.11 o
   2  36   0       24.25       24.34      1.37 o
   3  36   0       19.07       19.87      1.56 o
   1  37   0        0.95        2.67      1.36 o
   2  37   0        0.25        2.91      1.36 o
   0  38   0       10.61       13.99      3.59 o
 -10   1   1        1.99        2.66      1.42 o
  -9   1   1        2.24        2.64      1.22 o
  -8   1   1      147.99      158.65      1.77 o
  -7   1   1      230.29      243.47      5.32 o
  -6   1   1       78.49       75.61      1.59 o
  -5   1   1      125.84      129.25      2.10 o
  -4   1   1      271.86      266.64      4.30 o
  -3   1   1     3241.01     3328.82     12.66 o
  -2   1   1    12900.81    11630.51     26.57 o
  -1   1   1     2925.23     2912.66     35.31 o
   0   1   1      418.24      469.80      4.78 o
   1   1   1      296.05      254.65      4.54 o
   2   1   1      249.40      283.91      5.99 o
   3   1   1       14.07       10.12      1.85 o
   4   1   1        9.67       13.91      1.82 o
   5   1   1     1183.87     1198.70     13.53 o
   6   1   1      339.50      341.77      3.88 o
   7   1   1       61.30       61.47      2.54 o
   8   1   1        1.76        1.75      2.66 o
   9   1   1        3.20        3.72      1.74 o
  10   1   1        0.40        0.78      1.70 o
 -10   2   1        5.81        8.27      1.45 o
  -9   2   1      193.78      201.08      3.62 o
  -8   2   1      274.14      281.93      2.37 o
  -7   2   1      614.39      634.56     12.31 o
  -6   2   1      226.92      240.03      4.18 o
  -5   2   1      465.84      456.63      7.86 o
  -4   2   1      337.65      285.12      2.85 o
  -3   2   1      235.52      251.52      4.89 o
  -2   2   1     2789.24     2805.71     57.58 o
  -1   2   1     7817.43     7492.21     74.16 o
   0   2   1     5798.72     5755.42     72.75 o
   1   2   1      211.96      217.25      6.35 o
   2   2   1     1049.91     1108.19     14.76 o
   3   2   1     3244.44     3233.47     83.30 o
   4   2   1      336.81      336.89      3.06 o
   5   2   1     1202.44     1248.91      6.25 o
   6   2   1       50.15       52.90      2.58 o
   7   2   1        4.31        3.73      2.19 o
   8   2   1        7.50        7.74      1.98 o
   9   2   1        2.51        1.96      1.84 o
  10   2   1        0.15        0.83      1.81 o
 -10   3   1       25.93       34.31      1.54 o
  -9   3   1        4.47        6.40      1.41 o
  -8   3   1       36.33       38.97      1.78 o
  -7   3   1      290.92      322.73      2.48 o
  -6   3   1       31.99       31.24      2.00 o
  -5   3   1        3.18        1.82      1.85 o
  -4   3   1      282.00      254.44      5.10 o
  -3   3   1     6182.19     5442.90     22.63 o
  -2   3   1     3474.06     3238.58    109.51 o
  -1   3   1     4205.70     4406.43     43.27 o
   0   3   1     1086.72     1056.54     10.58 o
   1   3   1    38928.33    33743.92    657.00 o
   2   3   1      748.24      818.69     10.32 o
   3   3   1     1255.59     1203.51     13.35 o
   4   3   1        3.50        2.03      1.72 o
   5   3   1      129.59      110.19      2.26 o
   6   3   1        4.60        5.15      2.34 o
   7   3   1        0.27        1.63      1.69 o
   8   3   1        4.15        5.45      1.92 o
   9   3   1        9.27        7.94      1.88 o
  10   3   1        3.65        4.58      2.11 o
 -10   4   1        0.44       -0.12      1.41 o
  -9   4   1      205.60      222.88      2.90 o
  -8   4   1       13.88       15.16      1.48 o
  -7   4   1       21.31       22.51      2.04 o
  -6   4   1       28.54       28.03      2.00 o
  -5   4   1       75.83       63.40      1.88 o
  -4   4   1      101.41      124.31      2.49 o
  -3   4   1        0.58       13.52      7.72 o
  -2   4   1    13594.52    12471.14    604.59 o
  -1   4   1     1565.25     1612.59     85.47 o
   0   4   1     6712.89     6600.75     15.69 o
   1   4   1     9996.17     9541.97    104.75 o
   2   4   1     1377.09     1409.50      6.93 o
   3   4   1     1036.01     1095.96      6.41 o
   4   4   1      240.57      286.59      2.92 o
   5   4   1       10.71       15.44      1.69 o
   6   4   1      105.99       99.68      2.27 o
   7   4   1      125.49      125.09      2.28 o
   8   4   1        2.87        3.62      1.83 o
   9   4   1        5.77        5.78      1.97 o
  10   4   1        3.02        3.36      2.08 o
 -10   5   1        0.93        2.52      1.44 o
  -9   5   1       50.55       47.78      3.49 o
  -8   5   1      385.96      421.26      2.95 o
  -7   5   1       50.05       63.69      1.99 o
  -6   5   1        4.96        3.57      1.99 o
  -5   5   1        0.39        0.19      1.64 o
  -4   5   1       11.76       20.09      1.72 o
  -3   5   1       95.79      102.11      3.50 o
  -2   5   1      429.69      407.78      4.66 o
  -1   5   1     4346.79     4396.98     20.50 o
   0   5   1    11216.76    10199.73    131.46 o
   1   5   1     4022.11     3648.63     73.48 o
   2   5   1     3460.94     3524.08     52.97 o
   3   5   1       94.14       91.61      2.22 o
   4   5   1     2536.76     2687.14     28.58 o
   5   5   1       86.34       87.23      1.95 o
   6   5   1        0.70        0.13      1.97 o
   7   5   1       21.66       24.18      1.93 o
   8   5   1       19.39       27.73      2.03 o
   9   5   1        0.33        1.25      1.98 o
  10   5   1        2.48        0.61      2.13 o
 -10   6   1        0.11        1.55      1.49 o
  -9   6   1       55.17       53.37      1.82 o
  -8   6   1      179.99      193.30      2.26 o
  -7   6   1     1167.09     1209.23     26.55 o
  -6   6   1      107.56      101.11      2.08 o
  -5   6   1     1090.62     1094.33     55.01 o
  -4   6   1      402.54      403.53      9.61 o
  -3   6   1       75.75       69.15      3.54 o
  -2   6   1     1423.88     1366.13     20.50 o
  -1   6   1     1525.32     1492.55     12.02 o
   0   6   1      999.50      896.18      9.89 o
   1   6   1     1133.64     1069.07      7.10 o
   2   6   1       91.94      101.44      2.44 o
   3   6   1      217.19      217.72      2.95 o
   4   6   1      158.07      189.21      4.14 o
   5   6   1       78.09       78.02      1.78 o
   6   6   1       59.33       72.74      2.34 o
   7   6   1       17.87       18.02      2.04 o
   8   6   1       56.83       56.67      2.26 o
   9   6   1        0.01       -1.03      1.95 o
  10   6   1        3.47        3.99      2.24 o
 -10   7   1        0.06        0.81      1.47 o
  -9   7   1       39.65       50.12      1.96 o
  -8   7   1       88.73       87.15      1.74 o
  -7   7   1      150.21      152.26      5.93 o
  -6   7   1        0.15        3.20      1.60 o
  -5   7   1       61.09       50.49      4.11 o
  -4   7   1       35.72       24.54      1.68 o
  -3   7   1       72.48       78.54      6.36 o
  -2   7   1        3.84        7.99      1.44 o
  -1   7   1     5122.79     4973.98     70.34 o
   0   7   1     1184.76     1093.29     14.51 o
   1   7   1        2.52        4.59      1.73 o
   2   7   1      449.94      389.15      3.30 o
   3   7   1      369.79      421.65      3.74 o
   4   7   1      187.19      176.60      2.56 o
   5   7   1      176.97      170.39      2.29 o
   6   7   1       31.17       27.35      1.64 o
   7   7   1      108.09      102.73      2.60 o
   8   7   1       61.31       54.88      3.10 o
   9   7   1        4.31        3.16      2.14 o
  10   7   1        0.07        0.25      2.42 o
 -10   8   1        0.56        1.32      1.79 o
  -9   8   1        0.00        2.56      1.70 o
  -8   8   1      156.12      158.56      3.56 o
  -7   8   1      294.75      310.31      6.87 o
  -6   8   1       28.80       24.23      2.43 o
  -5   8   1      157.10      163.63      7.56 o
  -4   8   1       82.23       79.46      2.63 o
  -3   8   1     1263.37     1183.41     30.55 o
  -2   8   1     1327.80     1287.19     10.93 o
  -1   8   1        2.77        2.62      1.41 o
   0   8   1     1051.86      895.98      5.83 o
   1   8   1    14270.29    13120.20    158.21 o
   2   8   1     1150.73     1065.90     14.34 o
   3   8   1      275.72      321.03      4.37 o
   4   8   1       49.48       44.14      2.25 o
   5   8   1      121.29      140.34      4.54 o
   6   8   1        9.68       17.11      1.56 o
   7   8   1        0.35        1.20      2.13 o
   8   8   1       36.35       39.28      2.34 o
   9   8   1        8.65       10.80      2.36 o
 -10   9   1       18.43       20.82      1.93 o
  -9   9   1       54.58       55.06      3.34 o
  -8   9   1      120.41      114.27      1.99 o
  -7   9   1       12.66       13.45      2.33 o
  -6   9   1      256.40      273.61      2.90 o
  -5   9   1       94.79      102.86      2.57 o
  -4   9   1      788.56      751.90     15.35 o
  -3   9   1      209.24      204.31      2.78 o
  -2   9   1       83.34       79.33      1.50 o
  -1   9   1     3243.02     3200.18     41.56 o
   0   9   1      357.52      367.65      3.85 o
   1   9   1     1370.41     1327.86      7.85 o
   2   9   1      131.75      147.46      2.54 o
   3   9   1      736.03      751.98      9.16 o
   4   9   1     1249.00     1329.35     12.59 o
   5   9   1      132.70      163.64      2.37 o
   6   9   1       43.36       51.35      1.97 o
   7   9   1       59.57       62.53      2.58 o
   8   9   1       22.58       22.63      1.98 o
   9   9   1        4.97        4.96      2.56 o
 -10  10   1        0.96        1.33      1.71 o
  -9  10   1      143.23      142.84      5.96 o
  -8  10   1        1.57        5.88      2.42 o
  -7  10   1        0.05        2.98      1.71 o
  -6  10   1        3.69        5.89      1.91 o
  -5  10   1      306.34      321.34     19.49 o
  -4  10   1       14.81       12.78      1.39 o
  -3  10   1        6.97       17.37      1.11 o
  -2  10   1      837.55      859.10      4.64 o
  -1  10   1      998.48     1119.06      7.75 o
   0  10   1     3337.70     3297.76     34.40 o
   1  10   1     1578.54     1465.15     10.58 o
   2  10   1      704.28      733.16      3.48 o
   3  10   1     1732.77     1678.10     15.19 o
   4  10   1        0.01        0.97      1.54 o
   5  10   1       73.58       69.47      1.69 o
   6  10   1       59.33       56.92      1.81 o
   7  10   1        3.36        5.36      2.00 o
   8  10   1        1.39        4.68      2.95 o
   9  10   1       14.20       14.67      3.36 o
 -10  11   1       21.84       22.16      1.95 o
  -9  11   1       11.33       15.11      1.87 o
  -8  11   1        4.88        7.08      1.64 o
  -7  11   1        2.96        4.53      2.08 o
  -6  11   1       36.13       39.81      4.39 o
  -5  11   1      317.82      330.78     11.96 o
  -4  11   1        1.13        1.67      1.06 o
  -3  11   1       69.84       60.94      1.81 o
  -2  11   1       17.29       13.03      1.21 o
  -1  11   1       66.08      102.70      2.41 o
   0  11   1      260.56      255.76      2.36 o
   1  11   1     2558.60     2493.65      8.37 o
   2  11   1     2421.95     2366.73     21.41 o
   3  11   1        0.04       -0.27      1.92 o
   4  11   1       39.37       32.76      1.33 o
   5  11   1       47.12       36.24      1.49 o
   6  11   1       15.75       16.25      2.01 o
   7  11   1       31.63       33.58      2.39 o
   8  11   1       19.24       17.76      2.46 o
   9  11   1        2.11        0.83      3.05 o
 -10  12   1        5.22        4.78      1.78 o
  -9  12   1        7.13        9.54      1.70 o
  -8  12   1       19.62       22.00      1.79 o
  -7  12   1      181.56      175.77      3.26 o
  -6  12   1        5.93        7.20      1.76 o
  -5  12   1       14.57       11.58      1.28 o
  -4  12   1        2.69        4.00      1.12 o
  -3  12   1     1052.43     1154.40     15.47 o
  -2  12   1        2.50        3.58      1.08 o
  -1  12   1      871.87      909.67     16.30 o
   0  12   1       88.85       74.53      2.23 o
   1  12   1      594.07      625.44      6.70 o
   2  12   1      185.85      172.91      2.30 o
   3  12   1     1600.03     1848.52     16.28 o
   4  12   1        2.11        5.23      1.61 o
   5  12   1       33.57       33.53      1.75 o
   6  12   1        7.11        7.52      1.43 o
   7  12   1       30.91       34.27      1.67 o
   8  12   1        2.19        0.41      1.97 o
   9  12   1       73.09       72.89      4.04 o
 -10  13   1        1.25        2.50      1.57 o
  -9  13   1        3.21        3.95      1.76 o
  -8  13   1       76.33       78.11      3.28 o
  -7  13   1       25.21       25.44      1.69 o
  -6  13   1      355.80      370.35     10.22 o
  -5  13   1       68.28       67.50      2.60 o
  -4  13   1        6.78        6.29      1.13 o
  -3  13   1      102.62       95.81      1.41 o
  -2  13   1       77.20       80.93      2.36 o
  -1  13   1      541.44      531.66      5.06 o
   0  13   1      685.39      693.58     12.61 o
   1  13   1     5053.55     4890.55     42.85 o
   2  13   1     1440.63     1438.53     10.03 o
   3  13   1      626.16      580.93      4.74 o
   4  13   1       31.12       34.04      1.86 o
   5  13   1        0.40        0.70      1.62 o
   6  13   1       28.04       27.41      1.29 o
   7  13   1      126.53      111.71      2.94 o
   8  13   1       18.25       18.05      2.06 o
   9  13   1        5.18        4.90      1.75 o
 -10  14   1        3.81        4.03      1.45 o
  -9  14   1      117.29      106.87      2.48 o
  -8  14   1      146.93      140.28      3.25 o
  -7  14   1        3.31        4.51      1.34 o
  -6  14   1      302.70      277.81      4.85 o
  -5  14   1      138.78      137.75      3.33 o
  -4  14   1       71.88       55.41      1.32 o
  -3  14   1       16.50       11.69      1.34 o
  -2  14   1      166.11      168.96      1.90 o
  -1  14   1       84.79       65.78      1.73 o
   0  14   1      496.01      432.55      2.61 o
   1  14   1       74.46       81.55      3.28 o
   2  14   1      217.88      236.20      1.96 o
   3  14   1     1313.78     1252.97     11.98 o
   4  14   1       85.67       88.92      3.11 o
   5  14   1       37.34       34.78      2.92 o
   6  14   1       10.83       14.27      1.46 o
   7  14   1       36.46       30.29      2.37 o
   8  14   1        0.16        1.88      1.97 o
   9  14   1        9.69        8.92      2.95 o
 -10  15   1       13.10        8.36      2.08 o
  -9  15   1       44.19       50.08      2.31 o
  -8  15   1        1.03        2.96      1.36 o
  -7  15   1        9.75       11.47      1.63 o
  -6  15   1      334.01      341.75      8.81 o
  -5  15   1       19.95       26.90      1.22 o
  -4  15   1       30.91       28.96      1.27 o
  -3  15   1      235.28      215.32      2.18 o
  -2  15   1      291.91      309.95      3.38 o
  -1  15   1     1441.47     1286.35     14.55 o
   0  15   1     2362.81     2324.88     17.32 o
   1  15   1      252.52      281.18      4.71 o
   2  15   1     6239.54     5702.06     77.16 o
   3  15   1      281.56      277.96      2.52 o
   4  15   1       93.57      101.14      1.95 o
   5  15   1        0.95        1.60      1.59 o
   6  15   1        9.35        6.22      1.57 o
   7  15   1        2.85        2.05      1.61 o
   8  15   1       12.80       12.60      2.41 o
   9  15   1       13.26       11.98      2.45 o
  -9  16   1        0.61        1.49      1.52 o
  -8  16   1       47.43       49.76      3.00 o
  -7  16   1       79.19       78.28      5.03 o
  -6  16   1      186.28      190.06      5.25 o
  -5  16   1      173.63      187.11      3.00 o
  -4  16   1      246.25      249.29      8.97 o
  -3  16   1      125.66      138.82      4.07 o
  -2  16   1      320.40      322.32      4.46 o
  -1  16   1     1425.49     1480.42      8.99 o
   0  16   1      372.01      333.24      5.28 o
   1  16   1      550.11      577.74      5.61 o
   2  16   1       25.12       21.23      1.77 o
   3  16   1       46.31       39.50      1.69 o
   4  16   1        0.50        1.21      1.51 o
   5  16   1       54.20       60.55      2.24 o
   6  16   1       53.92       68.49      1.84 o
   7  16   1       29.61       29.39      1.51 o
   8  16   1       12.51       15.11      1.74 o
   9  16   1        5.54        1.55      2.12 o
  -9  17   1       17.19       17.89      1.62 o
  -8  17   1       20.23       19.75      1.73 o
  -7  17   1      122.68      121.86      4.23 o
  -6  17   1      594.46      600.98     24.02 o
  -5  17   1       75.04       80.91      2.96 o
  -4  17   1       13.89       12.14      1.34 o
  -3  17   1       83.70       79.99      1.74 o
  -2  17   1        1.88        3.68      0.99 o
  -1  17   1       16.70       30.03      2.97 o
   0  17   1      570.53      559.29      5.78 o
   1  17   1       82.20       84.40      1.74 o
   2  17   1      351.85      396.68      6.16 o
   3  17   1        6.71        9.78      1.51 o
   4  17   1      264.39      243.79      3.60 o
   5  17   1      161.82      148.07      5.09 o
   6  17   1       12.07       15.21      1.73 o
   7  17   1        1.23        2.16      1.33 o
   8  17   1        3.18        2.49      2.01 o
   9  17   1        1.30        3.84      1.67 o
  -9  18   1        0.06        0.05      1.85 o
  -8  18   1        4.74        5.78      1.53 o
  -7  18   1        3.25        3.68      1.33 o
  -6  18   1      547.20      544.96     21.10 o
  -5  18   1       54.47       50.55      3.00 o
  -4  18   1       42.77       44.62      3.13 o
  -3  18   1       15.28       17.47      1.35 o
  -2  18   1      186.96      182.47      3.37 o
  -1  18   1       65.14       62.90      1.42 o
   0  18   1      194.42      211.18      3.72 o
   1  18   1      231.84      277.07      5.85 o
   2  18   1      414.11      390.39      3.43 o
   3  18   1      314.04      348.86      6.16 o
   4  18   1       81.75       76.64      1.92 o
   5  18   1        0.03        2.02      2.00 o
   6  18   1       16.20       17.02      1.74 o
   7  18   1        2.56        4.55      1.67 o
   8  18   1        0.20        2.23      1.43 o
  -9  19   1        0.36        1.65      1.80 o
  -8  19   1        4.13        3.64      1.54 o
  -7  19   1        1.14        3.78      1.48 o
  -6  19   1        1.88        5.02      1.32 o
  -5  19   1      126.69      123.90      4.55 o
  -4  19   1      791.53      805.26     14.38 o
  -3  19   1      585.24      577.95     14.01 o
  -2  19   1       47.35       48.36      2.60 o
  -1  19   1        0.84        3.01      1.44 o
   0  19   1      322.15      302.94      4.09 o
   1  19   1      530.78      548.25      2.63 o
   2  19   1       17.95       18.58      1.30 o
   3  19   1      137.35      132.15      2.02 o
   4  19   1      511.99      542.35     16.72 o
   5  19   1      351.57      333.32     13.03 o
   6  19   1       27.73       21.61      2.12 o
   7  19   1        7.29        8.68      1.72 o
   8  19   1        0.45        2.23      1.75 o
  -9  20   1        5.09        6.63      1.85 o
  -8  20   1       38.68       31.87      1.62 o
  -7  20   1        2.60        2.32      1.22 o
  -6  20   1       23.35       23.79      3.20 o
  -5  20   1       49.92       46.72      1.57 o
  -4  20   1      102.38      105.46      4.99 o
  -3  20   1       11.43       15.43      2.27 o
  -2  20   1      424.40      404.01      3.37 o
  -1  20   1      374.39      351.03      3.03 o
   0  20   1      342.69      320.75      1.96 o
   1  20   1       97.55       87.30      3.20 o
   2  20   1       24.10       20.71      1.31 o
   3  20   1       38.43       49.71      1.26 o
   4  20   1      333.08      304.24      5.66 o
   5  20   1        0.01        1.16      1.34 o
   6  20   1       15.31       12.49      2.09 o
   7  20   1        7.46        5.32      3.12 o
   8  20   1        0.74        0.63      2.05 o
  -9  21   1        5.94        5.46      1.88 o
  -8  21   1       34.29       29.97      2.35 o
  -7  21   1        1.09        4.59      1.82 o
  -6  21   1        6.85        5.54      1.24 o
  -5  21   1        8.80       10.03      1.47 o
  -4  21   1       60.74       59.86      2.24 o
  -3  21   1      520.49      521.40     12.42 o
  -2  21   1       70.82       84.47      1.40 o
  -1  21   1       34.37       36.75      1.56 o
   0  21   1       28.30       23.68      1.73 o
   1  21   1       77.94       77.11      1.67 o
   2  21   1      351.52      387.03      6.81 o
   3  21   1       98.23      115.11      2.64 o
   4  21   1      704.28      684.70      9.77 o
   5  21   1       35.71       35.54      2.43 o
   6  21   1       16.14       12.55      2.19 o
   7  21   1        3.20        2.00      1.63 o
   8  21   1        0.66        1.85      1.73 o
  -8  22   1       18.40       17.38      2.39 o
  -7  22   1        1.52        2.09      1.80 o
  -6  22   1        3.98        7.83      1.40 o
  -5  22   1      192.00      178.62      8.99 o
  -4  22   1        2.38        5.34      1.48 o
  -3  22   1      145.05      130.03      2.76 o
  -2  22   1        3.59        3.12      1.38 o
  -1  22   1      328.00      307.32      5.40 o
   0  22   1        6.28        4.12      1.46 o
   1  22   1      926.77      958.79     11.19 o
   2  22   1      422.73      421.52      7.15 o
   3  22   1       37.27       36.75      1.39 o
   4  22   1       21.15       23.58      1.65 o
   5  22   1        0.26        2.37      1.58 o
   6  22   1        2.54        3.76      1.47 o
   7  22   1       25.82       21.11      2.34 o
   8  22   1        1.48        0.78      3.82 o
  -8  23   1        3.00        2.54      2.29 o
  -7  23   1       16.62       12.88      1.76 o
  -6  23   1       20.23       19.63      1.33 o
  -5  23   1      153.07      148.13      6.58 o
  -4  23   1       34.17       33.45      1.43 o
  -3  23   1       71.15       70.59      1.41 o
  -2  23   1      282.54      268.93      4.16 o
  -1  23   1        6.08        7.66      1.73 o
   0  23   1       76.91       78.42      1.65 o
   1  23   1        0.00       -1.88      1.88 o
   2  23   1       47.39       46.44      1.88 o
   3  23   1      192.83      196.44      5.03 o
   4  23   1        2.82        3.50      1.56 o
   5  23   1        3.99        6.44      1.58 o
   6  23   1        4.49        3.93      1.46 o
   7  23   1        0.65        3.59      1.99 o
   8  23   1        0.24        1.63      2.11 o
  -8  24   1        5.87        7.89      2.32 o
  -7  24   1       23.58       26.01      2.23 o
  -6  24   1       14.44       14.41      1.87 o
  -5  24   1       12.01       10.42      1.30 o
  -4  24   1       12.30       17.23      1.19 o
  -3  24   1      375.68      360.26      4.62 o
  -2  24   1      518.16      535.52     10.11 o
  -1  24   1      598.15      638.70      4.46 o
   0  24   1      302.34      330.39      3.67 o
   1  24   1       64.86       71.59      2.06 o
   2  24   1        0.35        2.56      1.14 o
   3  24   1        1.57        2.93      1.12 o
   4  24   1      223.13      220.51      4.14 o
   5  24   1        9.01        8.07      1.40 o
   6  24   1       29.20       28.44      3.12 o
   7  24   1       31.32       28.11      2.21 o
  -8  25   1        8.85       11.40      2.35 o
  -7  25   1       16.26       16.15      1.92 o
  -6  25   1        0.95        1.57      1.28 o
  -5  25   1        1.89        1.96      1.44 o
  -4  25   1       13.49       11.70      1.34 o
  -3  25   1       13.23       13.80      1.31 o
  -2  25   1       94.41       89.06      1.49 o
  -1  25   1        0.00        5.12      1.46 o
   0  25   1       81.13       82.59      1.81 o
   1  25   1       10.10       11.88      1.42 o
   2  25   1       20.98       25.40      1.38 o
   3  25   1      182.77      194.55      4.62 o
   4  25   1        0.70        2.17      1.43 o
   5  25   1        0.30        0.32      1.33 o
   6  25   1        0.76        2.69      1.59 o
   7  25   1        0.00       -0.41      2.09 o
  -7  26   1        5.37        4.20      1.88 o
  -6  26   1        1.55        2.44      1.26 o
  -5  26   1       46.17       37.58      1.56 o
  -4  26   1       15.26       13.20      1.49 o
  -3  26   1       96.59      109.53      2.94 o
  -2  26   1       60.58       54.92      1.64 o
  -1  26   1       53.07       51.67      2.37 o
   0  26   1       37.42       38.96      1.66 o
   1  26   1        0.75        4.22      1.36 o
   2  26   1       92.83       98.12      1.93 o
   3  26   1       25.56       25.75      1.34 o
   4  26   1       82.06       79.48      3.98 o
   5  26   1        5.94        4.23      1.39 o
   6  26   1        4.01        5.46      2.12 o
   7  26   1        2.04       -0.02      4.16 o
  -7  27   1        0.60        1.19      1.77 o
  -6  27   1       12.66       12.36      1.35 o
  -5  27   1        0.00        0.20      1.32 o
  -4  27   1       59.36       67.59      1.50 o
  -3  27   1      165.88      190.44      3.37 o
  -2  27   1        7.92        9.41      1.11 o
  -1  27   1       97.06       90.65      1.73 o
   0  27   1       47.25       54.42      1.69 o
   1  27   1       35.61       37.42      2.57 o
   2  27   1       35.14       32.95      1.19 o
   3  27   1       66.70       69.68      3.40 o
   4  27   1        1.09        1.94      1.30 o
   5  27   1       32.72       22.68      2.22 o
   6  27   1        2.69        3.69      1.68 o
   7  27   1        2.49        2.56      1.90 o
  -7  28   1        4.67        4.56      1.58 o
  -6  28   1       28.66       28.32      1.45 o
  -5  28   1       27.99       26.75      2.72 o
  -4  28   1       89.50       80.36      2.28 o
  -3  28   1       41.66       38.41      1.09 o
  -2  28   1       11.26       15.35      1.16 o
  -1  28   1       38.00       39.85      1.22 o
   0  28   1       15.52       12.37      1.37 o
   1  28   1        0.88        2.25      1.30 o
   2  28   1       10.44       12.04      1.77 o
   3  28   1       93.15      105.38      4.40 o
   4  28   1       24.55       22.43      2.29 o
   5  28   1       21.84       21.60      1.58 o
   6  28   1        0.31        1.35      1.61 o
  -7  29   1        1.92        2.46      1.76 o
  -6  29   1        2.52        2.52      1.18 o
  -5  29   1       15.04       12.59      1.36 o
  -4  29   1        2.16        3.07      1.22 o
  -3  29   1       23.25       22.61      1.16 o
  -2  29   1        0.79        2.50      1.03 o
  -1  29   1       10.07       12.17      1.17 o
   0  29   1       15.04       20.45      2.14 o
   1  29   1       11.76       11.97      1.15 o
   2  29   1        1.60        2.58      1.27 o
   3  29   1        0.43       -0.30      1.16 o
   4  29   1       18.44       16.56      1.44 o
   5  29   1        0.62        0.77      1.21 o
   6  29   1       31.57       25.45      1.67 o
  -6  30   1        0.58       -0.10      1.21 o
  -5  30   1        0.01        0.75      1.52 o
  -4  30   1        5.65        6.80      1.51 o
  -3  30   1        0.37        1.03      1.16 o
  -2  30   1        6.80        8.67      1.23 o
  -1  30   1        0.30        1.82      1.13 o
   0  30   1       30.90       32.40      1.44 o
   1  30   1       23.92       26.82      1.18 o
   2  30   1       33.16       37.78      1.20 o
   3  30   1       14.33       14.88      1.42 o
   4  30   1        1.28        3.48      1.32 o
   5  30   1        6.92        6.68      1.25 o
   6  30   1        5.64        4.82      1.54 o
  -6  31   1        0.50        0.14      1.28 o
  -5  31   1       14.45       16.18      1.55 o
  -4  31   1        0.01       -0.56      1.55 o
  -3  31   1        6.21        6.81      1.09 o
  -2  31   1       56.02       60.88      2.66 o
  -1  31   1        1.74        2.27      1.13 o
   0  31   1        0.21        1.01      1.32 o
   1  31   1       14.06       15.31      1.34 o
   2  31   1       32.12       36.73      1.20 o
   3  31   1        0.89        2.22      1.27 o
   4  31   1        1.68        2.56      1.20 o
   5  31   1        4.92        2.81      1.39 o
  -5  32   1       37.15       37.28      1.64 o
  -4  32   1       31.14       28.44      1.49 o
  -3  32   1        5.20        6.54      1.30 o
  -2  32   1        8.12        7.84      1.06 o
  -1  32   1        1.16        2.66      1.03 o
   0  32   1       18.99       20.43      1.69 o
   1  32   1       21.66       23.22      1.20 o
   2  32   1       75.91       80.47      1.61 o
   3  32   1       17.59       16.20      1.25 o
   4  32   1       33.10       27.33      1.60 o
   5  32   1        7.20        3.65      1.43 o
  -5  33   1        0.01        0.26      1.38 o
  -4  33   1       23.58       21.33      1.34 o
  -3  33   1       20.71       19.86      1.27 o
  -2  33   1        5.40        4.50      1.32 o
  -1  33   1       12.73       15.18      1.21 o
   0  33   1       17.64       17.73      1.39 o
   1  33   1        0.61        2.51      1.17 o
   2  33   1        0.54        1.01      1.34 o
   3  33   1        1.12        1.38      1.56 o
   4  33   1        0.79        0.94      1.36 o
  -4  34   1       15.68       16.13      1.43 o
  -3  34   1        0.06        0.65      0.98 o
  -2  34   1        6.73        5.61      1.75 o
  -1  34   1        7.78        5.91      1.35 o
   0  34   1        0.03       -1.73      1.73 o
   1  34   1        8.80        7.75      1.22 o
   2  34   1        8.71       10.26      1.13 o
   3  34   1        1.51        2.09      1.12 o
   4  34   1        1.61        2.00      1.62 o
  -4  35   1        3.96        1.82      1.60 o
  -3  35   1        6.47        6.49      1.22 o
  -2  35   1       14.74       13.91      1.14 o
  -1  35   1        7.12        8.69      1.20 o
   0  35   1       10.79       13.11      1.36 o
   1  35   1        2.99        2.75      1.09 o
   2  35   1        1.22        1.41      1.22 o
   3  35   1        0.48        1.11      1.15 o
  -3  36   1        1.11        3.74      1.27 o
  -2  36   1        1.41        3.59      1.19 o
  -1  36   1        0.30        2.24      1.25 o
   0  36   1        1.09        0.41      1.25 o
   1  36   1        0.37        1.74      1.24 o
   2  36   1       16.77       14.99      1.40 o
  -2  37   1       26.21       18.21      1.17 o
  -1  37   1        2.95        4.02      1.27 o
   0  37   1        1.65        3.31      1.82 o
   1  37   1        7.96        8.14      1.09 o
 -10   0   2        0.15        0.50      1.89 o
  -9   0   2       17.11       13.54      1.59 o
  -8   0   2        0.27        1.03      1.48 o
  -7   0   2      124.97      131.05      2.11 o
  -6   0   2       40.78       44.05      2.88 o
  -5   0   2      159.73      140.38      3.26 o
  -4   0   2     3513.25     3900.88     11.38 o
  -3   0   2     1475.33     1266.01      6.97 o
  -2   0   2     4982.61     4707.08    113.06 o
  -1   0   2     1369.27     1212.62     19.29 o
   0   0   2     2106.28     1996.77     92.91 o
   1   0   2     5656.30     5460.62    174.44 o
   2   0   2      102.68      430.49    220.73 o
   3   0   2        4.84        3.58      2.69 o
   4   0   2      526.13      526.62     12.70 o
   5   0   2      148.27      158.91      3.35 o
   6   0   2        3.29        9.99      3.40 o
   7   0   2        0.03       -3.71      3.85 o
   8   0   2       43.26       34.20      3.43 o
   9   0   2        0.05       -0.44      2.12 o
 -10   1   2        0.07        0.04      1.37 o
  -9   1   2        0.34        0.98      1.38 o
  -8   1   2        0.01        0.03      1.35 o
  -7   1   2      435.62      429.81      3.12 o
  -6   1   2       57.77       63.40      2.91 o
  -5   1   2      365.78      349.53      2.59 o
  -4   1   2       61.35      107.96      6.45 o
  -3   1   2       58.46       47.03      3.42 o
  -2   1   2       46.42       33.12      3.51 o
  -1   1   2     4672.75     4482.95     43.64 o
   0   1   2     2573.10     2271.37     46.73 o
   1   1   2     4380.92     4111.07     78.37 o
   2   1   2     1505.36     1517.61     39.72 o
   3   1   2      167.86      137.07      2.26 o
   4   1   2       12.19       38.24      5.10 o
   5   1   2      108.94      116.54      2.38 o
   6   1   2        0.60        3.10      2.48 o
   7   1   2       12.92       15.77      2.49 o
   8   1   2       13.03       15.10      2.51 o
   9   1   2        1.98        2.63      1.95 o
 -10   2   2        9.44       10.73      1.28 o
  -9   2   2       60.88       67.85      1.45 o
  -8   2   2      189.84      202.83      3.74 o
  -7   2   2       50.17       56.44      1.79 o
  -6   2   2      635.02      651.02      7.27 o
  -5   2   2      568.19      620.31      5.03 o
  -4   2   2      859.92      829.51      6.17 o
  -3   2   2      466.10      532.41      3.20 o
  -2   2   2     1489.18     1577.34      7.99 o
  -1   2   2     2099.28     1953.24     13.30 o
   0   2   2      762.54      669.64      7.05 o
   1   2   2       33.44       48.90      1.99 o
   2   2   2      958.02      894.04     20.13 o
   3   2   2     1347.09     1411.88     19.29 o
   4   2   2       18.23       11.40      1.70 o
   5   2   2        0.11        1.68      1.84 o
   6   2   2        1.32        1.18      2.57 o
   7   2   2       55.04       54.83      2.99 o
   8   2   2        7.10        7.20      1.98 o
   9   2   2        5.23        6.77      1.89 o
 -10   3   2        0.18       -0.51      1.13 o
  -9   3   2        0.27        0.65      1.34 o
  -8   3   2        0.00        2.51      1.25 o
  -7   3   2      118.11      116.23      8.95 o
  -6   3   2      105.55      121.73      2.36 o
  -5   3   2        3.16        7.49      2.81 o
  -4   3   2     6086.40     6012.56     14.60 o
  -3   3   2     5032.89     4984.72    137.10 o
  -2   3   2      850.20      770.40     16.98 o
  -1   3   2      267.03      291.52      5.29 o
   0   3   2      122.34      158.34      2.13 o
   1   3   2      164.25      118.27      2.68 o
   2   3   2        7.29        9.47      1.93 o
   3   3   2      523.41      497.24      4.07 o
   4   3   2        0.08        1.03      2.05 o
   5   3   2      250.77      281.42      2.97 o
   6   3   2       34.58       41.36      2.15 o
   7   3   2       10.94        7.81      2.46 o
   8   3   2       50.05       45.09      2.48 o
   9   3   2        0.48        0.39      2.13 o
 -10   4   2        3.63        3.42      1.40 o
  -9   4   2       51.68       53.83      1.49 o
  -8   4   2      138.58      141.92      6.80 o
  -7   4   2      130.65      133.25      7.54 o
  -6   4   2       86.41       86.61      8.24 o
  -5   4   2     2246.91     2156.88      8.64 o
  -4   4   2     6206.40     5939.33     14.74 o
  -3   4   2      141.76      109.08     12.54 o
  -2   4   2     3373.85     3376.57     82.28 o
  -1   4   2     1434.06     1593.70     12.14 o
   0   4   2       54.95       51.67      1.98 o
   1   4   2     1584.41     1468.48     25.54 o
   2   4   2      265.38      223.70      5.56 o
   3   4   2      426.07      398.11      6.33 o
   4   4   2      156.90      198.88      2.86 o
   5   4   2       45.81       44.21      2.19 o
   6   4   2        0.19        1.71      1.88 o
   7   4   2       18.05       19.47      2.03 o
   8   4   2      112.65      109.07      3.23 o
   9   4   2       26.17       25.25      2.60 o
 -10   5   2        4.31        8.05      1.41 o
  -9   5   2       14.84       15.22      1.48 o
  -8   5   2       52.22       59.62      1.89 o
  -7   5   2       58.86       60.18      1.68 o
  -6   5   2        9.03       10.65      1.63 o
  -5   5   2       11.03       10.75      1.52 o
  -4   5   2      616.10      614.37     28.86 o
  -3   5   2      268.66      270.32      4.84 o
  -2   5   2       50.90       44.63      2.27 o
  -1   5   2      352.47      287.07      2.89 o
   0   5   2     2500.45     2685.47     32.15 o
   1   5   2      339.28      358.08      9.77 o
   2   5   2      936.00      802.74     13.75 o
   3   5   2     2059.37     2214.22     48.01 o
   4   5   2      364.48      369.36      3.43 o
   5   5   2       57.23       49.57      1.87 o
   6   5   2       64.88       65.02      2.03 o
   7   5   2        2.05        2.33      2.06 o
   8   5   2        4.23        6.03      2.17 o
   9   5   2        6.12        3.68      2.54 o
 -10   6   2       11.89       13.10      1.35 o
  -9   6   2        2.24        2.66      1.35 o
  -8   6   2      455.36      488.65     34.41 o
  -7   6   2       45.65       44.94      2.10 o
  -6   6   2      459.04      443.82     19.15 o
  -5   6   2      133.14      121.26     12.54 o
  -4   6   2     1659.96     1734.31     44.15 o
  -3   6   2      264.72      215.49      6.56 o
  -2   6   2        4.17       11.32      2.63 o
  -1   6   2     1904.68     1812.24     13.27 o
   0   6   2      392.99      325.17      7.25 o
   1   6   2      132.74      128.58      2.22 o
   2   6   2       65.42       79.09      2.51 o
   3   6   2      193.95      182.30      2.50 o
   4   6   2      506.11      497.97      8.55 o
   5   6   2      354.11      362.03     13.89 o
   6   6   2        5.38        5.15      1.62 o
   7   6   2       18.24       14.43      2.57 o
   8   6   2       62.17       63.44      3.64 o
   9   6   2       10.30        9.57      3.30 o
 -10   7   2        3.55        6.05      1.43 o
  -9   7   2        3.38        3.36      1.41 o
  -8   7   2       19.66       23.48      1.72 o
  -7   7   2       54.13       57.27      3.64 o
  -6   7   2       37.70       32.24      2.11 o
  -5   7   2      995.63     1012.42     18.05 o
  -4   7   2       22.39       40.36      3.14 o
  -3   7   2      405.20      472.21      9.58 o
  -2   7   2       27.31       38.05      1.53 o
   0   7   2      830.17      737.88     29.15 o
   1   7   2        0.05        2.38      1.47 o
   2   7   2      327.06      313.04      8.31 o
   3   7   2      471.35      428.87      7.45 o
   4   7   2      352.78      339.21      5.34 o
   5   7   2      119.10      118.78      2.31 o
   6   7   2       39.02       34.93      1.92 o
   7   7   2        0.01        2.28      2.45 o
   8   7   2        4.67        4.68      3.16 o
   9   7   2        0.08        2.08      3.33 o
 -10   8   2        9.39        9.13      1.69 o
  -9   8   2       19.49       20.08      1.72 o
  -8   8   2      226.55      223.35      5.97 o
  -7   8   2      694.87      659.88     31.51 o
  -6   8   2        0.38        1.73      1.59 o
  -5   8   2      541.59      560.62     15.43 o
  -4   8   2      164.46      122.92      3.75 o
  -3   8   2      451.08      494.82     10.41 o
  -2   8   2      472.50      509.73     10.45 o
  -1   8   2       23.13       23.01      1.38 o
   0   8   2       41.80       49.83      2.61 o
   1   8   2      907.41      787.07     16.67 o
   2   8   2        0.02        7.96      3.91 o
   3   8   2      152.02      141.75      2.34 o
   4   8   2      181.04      194.24      2.37 o
   5   8   2       41.56       36.03      2.74 o
   6   8   2        0.00        2.28      2.13 o
   7   8   2        3.53        2.56      1.61 o
   8   8   2        5.45       11.41      3.16 o
   9   8   2        3.49        5.48      3.23 o
 -10   9   2        2.16        1.03      1.69 o
  -9   9   2        0.20        0.71      1.96 o
  -8   9   2        5.02        7.19      1.69 o
  -7   9   2       73.69       78.61      1.92 o
  -6   9   2        8.02        5.47      1.41 o
  -5   9   2      217.43      214.05      8.93 o
  -4   9   2     1297.09     1333.59     57.47 o
  -3   9   2      740.75      698.40     12.03 o
  -2   9   2      985.25      942.03     20.42 o
  -1   9   2      818.42      744.63      6.76 o
   0   9   2      194.70      205.33      2.37 o
   1   9   2      279.84      236.92      3.58 o
   2   9   2      292.52      224.99      3.17 o
   3   9   2        0.02        4.09      2.43 o
   4   9   2        5.38        1.22      1.67 o
   5   9   2        3.29        3.75      1.67 o
   6   9   2      387.62      350.15      5.95 o
   7   9   2      136.76      129.26      2.55 o
   8   9   2       33.80       34.03      3.26 o
   9   9   2        3.34        2.08      3.26 o
 -10  10   2       14.00       17.66      1.57 o
  -9  10   2       13.10       14.97      2.74 o
  -8  10   2        2.34        2.30      2.53 o
  -7  10   2      176.79      177.64     12.30 o
  -6  10   2      287.16      267.54      2.50 o
  -5  10   2      102.15      103.79      5.07 o
  -4  10   2        8.50        8.59      1.07 o
  -3  10   2       14.17       18.43      2.29 o
  -2  10   2       89.29       92.21      1.85 o
  -1  10   2       92.69       88.43      2.98 o
   0  10   2      119.45      111.46      4.17 o
   1  10   2      530.88      436.44     11.18 o
   2  10   2      417.25      382.89      5.64 o
   3  10   2      318.70      311.84      3.59 o
   4  10   2       31.68       32.16      1.77 o
   5  10   2       10.42       11.63      1.68 o
   6  10   2       34.28       35.84      1.96 o
   7  10   2        2.15        2.20      1.33 o
   8  10   2        4.92        3.75      2.05 o
   9  10   2        0.78        2.42      2.10 o
 -10  11   2        5.35        6.77      1.58 o
  -9  11   2        0.33        1.48      2.00 o
  -8  11   2      110.34      111.58      2.88 o
  -7  11   2      170.20      180.92      2.71 o
  -6  11   2      116.96      105.98      2.09 o
  -5  11   2      132.69      114.14      1.95 o
  -4  11   2       13.09       18.92      1.25 o
  -3  11   2      722.43      746.43     15.27 o
  -2  11   2     1742.97     1740.56     50.22 o
  -1  11   2        0.04        0.35      1.19 o
   0  11   2     1459.27     1568.13     45.25 o
   1  11   2     1136.08     1178.98     16.96 o
   2  11   2      103.51       87.40      2.48 o
   3  11   2        0.18        1.13      1.92 o
   4  11   2      296.64      267.73      2.47 o
   5  11   2       15.96       22.81      1.43 o
   6  11   2      354.93      365.57      5.12 o
   7  11   2      270.60      271.20      2.39 o
   8  11   2       34.13       44.23      3.30 o
   9  11   2        6.46        4.22      2.13 o
 -10  12   2       17.86       19.87      1.63 o
  -9  12   2        6.65        8.94      3.09 o
  -8  12   2        0.04        0.12      3.07 o
  -7  12   2      110.43      100.83      3.57 o
  -6  12   2      244.13      250.04     10.01 o
  -5  12   2        8.07       11.77      1.22 o
  -4  12   2      260.72      270.65      8.23 o
  -3  12   2       17.24       15.48      1.27 o
  -2  12   2      133.95      185.26      2.42 o
  -1  12   2      119.58       99.78      2.27 o
   0  12   2        0.36        2.40      3.35 o
   1  12   2     3246.25     3113.05     74.42 o
   2  12   2      200.27      213.72      2.41 o
   3  12   2       16.49       15.38      3.10 o
   4  12   2       17.93       19.38      4.60 o
   5  12   2       10.80        8.75      1.50 o
   6  12   2        3.93        6.72      1.90 o
   7  12   2       38.74       31.69      2.20 o
   8  12   2        0.12        0.76      1.67 o
   9  12   2        1.54       -0.17      2.11 o
 -10  13   2        4.32        5.51      1.75 o
  -9  13   2        0.13        2.37      2.79 o
  -8  13   2       16.99       22.32      2.15 o
  -7  13   2      197.67      206.94      5.28 o
  -6  13   2      122.78      120.15      4.29 o
  -5  13   2        8.29        8.12      1.00 o
  -4  13   2      432.25      425.29     11.54 o
  -3  13   2      896.59      893.19     20.42 o
  -2  13   2     1205.22     1139.52     29.40 o
  -1  13   2       44.65       49.61      1.36 o
   0  13   2      686.22      726.78     17.90 o
   1  13   2       26.56       31.75      2.08 o
   2  13   2       75.07       83.28      1.98 o
   3  13   2        6.13        3.29      2.43 o
   4  13   2       72.02       59.90      3.30 o
   5  13   2      196.68      217.56      2.32 o
   6  13   2       32.52       39.26      1.60 o
   7  13   2        1.78        1.20      1.51 o
   8  13   2        0.05        1.35      1.58 o
   9  13   2        0.11        0.28      2.16 o
 -10  14   2        7.21        5.29      1.49 o
  -9  14   2       11.24        9.04      1.42 o
  -8  14   2       71.30       74.61      1.62 o
  -7  14   2        0.13        2.11      1.38 o
  -6  14   2       11.24       15.55      1.33 o
  -5  14   2      356.83      359.50      9.40 o
  -4  14   2      163.37      158.29      4.85 o
  -3  14   2        4.21        5.20      1.52 o
  -2  14   2      503.03      472.73     10.05 o
  -1  14   2        1.36        1.72      1.34 o
   0  14   2      997.41      978.34     29.78 o
   1  14   2      242.64      238.56      5.17 o
   2  14   2      211.70      192.50      3.66 o
   3  14   2       84.30       93.62      5.24 o
   4  14   2      284.13      268.43      7.28 o
   5  14   2      142.09      150.39      5.41 o
   6  14   2        0.45        0.85      1.40 o
   7  14   2        5.47        5.44      1.62 o
   8  14   2       28.22       30.01      1.75 o
 -10  15   2       10.10        6.94      1.55 o
  -9  15   2        0.73        0.23      1.38 o
  -8  15   2        1.70        3.31      1.64 o
  -7  15   2       30.95       30.25      1.70 o
  -6  15   2       68.34       67.20      4.87 o
  -5  15   2       94.26       85.79      3.87 o
  -4  15   2      397.29      435.52     12.89 o
  -3  15   2       60.32       70.09      4.07 o
  -2  15   2      945.16      906.61     16.92 o
  -1  15   2      300.38      274.53      2.82 o
   0  15   2      240.44      221.94      3.08 o
   1  15   2       35.28       30.84      1.87 o
   2  15   2      572.23      581.90     11.71 o
   3  15   2      183.02      197.19      5.44 o
   4  15   2       17.41       45.11     12.02 o
   5  15   2        0.35       -0.16      1.42 o
   6  15   2      100.60       89.85      5.58 o
   7  15   2        1.20        1.61      1.61 o
   8  15   2        3.70        2.86      1.43 o
  -9  16   2       11.80       10.13      1.33 o
  -8  16   2       17.77       16.72      1.62 o
  -7  16   2       34.02       34.93      2.65 o
  -6  16   2     1069.74     1077.38     34.99 o
  -5  16   2       38.43       37.80      1.56 o
  -4  16   2       77.41       72.91      2.27 o
  -3  16   2        2.03        2.41      1.74 o
  -2  16   2        3.84        3.88      1.10 o
  -1  16   2      220.32      190.92      1.63 o
   0  16   2      735.09      688.29     12.84 o
   1  16   2       61.32       64.66      3.24 o
   2  16   2     1402.97     1404.45     22.67 o
   3  16   2      143.24      134.77      6.60 o
   4  16   2       23.11       26.89      2.32 o
   5  16   2       63.09       51.51      1.94 o
   6  16   2        0.01        0.58      1.85 o
   7  16   2       20.85       18.66      5.01 o
   8  16   2       44.53       39.12      1.69 o
  -9  17   2        0.13        2.76      1.43 o
  -8  17   2        1.98        4.37      1.41 o
  -7  17   2       75.75       73.62      3.43 o
  -6  17   2       29.84       34.13      1.35 o
  -5  17   2      934.72      896.46     24.22 o
  -4  17   2       16.26       19.96      1.64 o
  -3  17   2       88.35       93.83      6.23 o
  -2  17   2      261.38      277.92      6.96 o
  -1  17   2      246.78      249.72      4.02 o
   0  17   2        8.46        9.72      1.37 o
   1  17   2        8.99       10.77      1.65 o
   2  17   2        8.54        5.75      1.70 o
   3  17   2        0.05        3.77      2.25 o
   4  17   2       98.56       87.80      2.51 o
   5  17   2       11.65       16.60      1.93 o
   6  17   2       41.83       40.20      1.89 o
   7  17   2        0.56        3.99      1.62 o
   8  17   2        1.06        4.92      3.42 o
  -9  18   2       48.93       42.05      1.86 o
  -8  18   2      127.61      133.04      5.43 o
  -7  18   2        4.32        4.38      1.42 o
  -6  18   2       80.16       76.34      4.36 o
  -5  18   2        2.32        8.67      2.06 o
  -4  18   2      377.40      362.09     13.77 o
  -3  18   2       22.23       32.37      1.41 o
  -2  18   2      236.71      228.70      4.82 o
  -1  18   2        9.64       15.23      1.38 o
   0  18   2      247.58      258.42      6.32 o
   1  18   2     1799.46     1765.20     23.82 o
   2  18   2      365.34      334.98      4.65 o
   3  18   2        0.07        0.69      1.92 o
   4  18   2       49.48       39.80      2.04 o
   5  18   2       29.42       29.75      1.78 o
   6  18   2       20.72       14.33      1.84 o
   7  18   2       14.08       13.98      1.77 o
   8  18   2        0.35        2.82      2.09 o
  -9  19   2       10.80       12.04      1.77 o
  -8  19   2        0.60        0.31      1.74 o
  -7  19   2        5.53        6.20      1.13 o
  -6  19   2        0.11        0.68      1.24 o
  -5  19   2      284.51      294.48     19.94 o
  -4  19   2       99.11       93.97      5.45 o
  -3  19   2      116.04      116.91      1.75 o
  -2  19   2      450.40      441.70      7.80 o
  -1  19   2       50.94       48.88      1.77 o
   0  19   2       46.45       53.41      1.58 o
   1  19   2       19.50       22.55      1.99 o
   2  19   2      209.51      213.32      3.67 o
   3  19   2       11.09        8.44      2.08 o
   4  19   2       41.64       37.59      1.67 o
   5  19   2       10.03       12.88      1.93 o
   6  19   2        2.82        0.83      3.23 o
   7  19   2        1.24        1.14      2.06 o
   8  19   2        0.07        0.24      2.19 o
  -9  20   2        6.03        6.55      1.74 o
  -8  20   2       34.99       32.82      2.16 o
  -7  20   2       12.64       12.38      1.47 o
  -6  20   2       62.85       66.00      3.99 o
  -5  20   2       87.74       76.05      3.14 o
  -4  20   2      159.79      150.64      7.24 o
  -3  20   2        8.57       11.23      1.33 o
  -2  20   2      162.62      181.06      3.68 o
  -1  20   2       43.75       51.09      1.33 o
   0  20   2        3.10        4.52      1.65 o
   1  20   2       40.35       43.48      1.68 o
   2  20   2      359.60      377.05      6.66 o
   3  20   2       14.08       10.90      2.15 o
   4  20   2       12.54       11.15      2.04 o
   5  20   2        7.72        5.06      1.66 o
   6  20   2       11.48       15.52      2.05 o
   7  20   2        0.02        1.90      2.51 o
   8  20   2        2.54        2.07      2.46 o
  -9  21   2        0.95        4.09      1.48 o
  -8  21   2       19.91       17.59      1.51 o
  -7  21   2        0.86        2.85      1.24 o
  -6  21   2        3.44        4.37      1.75 o
  -5  21   2      222.40      245.05     11.96 o
  -4  21   2      362.05      357.57     11.55 o
  -3  21   2        7.55        6.30      1.34 o
  -2  21   2        3.89        5.09      1.33 o
  -1  21   2       11.97        9.68      1.13 o
   0  21   2      195.98      187.44      3.36 o
   1  21   2      167.85      170.09      2.56 o
   2  21   2        3.03        4.01      1.22 o
   3  21   2      372.99      391.98      6.24 o
   4  21   2       19.12       19.72      1.54 o
   5  21   2       59.89       55.87      2.32 o
   6  21   2        1.07        1.66      2.08 o
   7  21   2        0.05        1.85      1.65 o
  -9  22   2        1.21        1.63      2.01 o
  -8  22   2        0.55        0.38      2.22 o
  -7  22   2       12.72       11.20      1.84 o
  -6  22   2        8.78        7.23      1.66 o
  -5  22   2      280.44      269.35     11.46 o
  -4  22   2       71.67       81.21      3.55 o
  -3  22   2      580.07      561.51     11.60 o
  -2  22   2      153.58      147.67      3.88 o
  -1  22   2        6.77       10.83      1.17 o
   0  22   2        7.71       10.35      1.65 o
   1  22   2      117.47      129.82      3.62 o
   2  22   2      662.66      649.16     19.91 o
   3  22   2        7.92        7.01      1.63 o
   4  22   2        5.04        7.96      1.90 o
   5  22   2       74.15       84.84      9.12 o
   6  22   2        0.47        1.14      3.31 o
   7  22   2        6.78        7.22      1.50 o
  -8  23   2        1.01        2.88      2.40 o
  -7  23   2       21.37       24.03      1.81 o
  -6  23   2       33.55       33.98      1.83 o
  -5  23   2      190.26      167.16      6.61 o
  -4  23   2       77.60       69.57      5.51 o
  -3  23   2       54.71       59.05      2.24 o
  -2  23   2      147.06      157.43      4.69 o
  -1  23   2      189.64      205.52      3.13 o
   0  23   2      156.61      144.14      2.98 o
   1  23   2       61.52       73.88      1.81 o
   2  23   2       24.66       18.59      1.40 o
   3  23   2      224.76      213.61      2.01 o
   4  23   2       15.37       13.05      1.64 o
   5  23   2        0.02        0.09      2.32 o
   6  23   2        0.01        2.39      1.61 o
   7  23   2       13.69       10.32      1.77 o
  -8  24   2        0.02       -0.32      2.31 o
  -7  24   2       34.26       33.19      3.41 o
  -6  24   2       15.83       11.72      1.47 o
  -5  24   2       44.91       43.01      1.60 o
  -4  24   2       28.06       25.59      1.57 o
  -3  24   2        0.63        3.77      1.32 o
  -2  24   2       16.83       15.79      1.39 o
  -1  24   2       47.22       42.33      1.47 o
   0  24   2       10.73       11.99      1.48 o
   1  24   2      217.35      208.06      3.81 o
   2  24   2       30.65       33.49      1.31 o
   3  24   2       82.02       77.09      2.52 o
   4  24   2       62.92       58.99      4.34 o
   5  24   2       47.20       40.72      1.85 o
   6  24   2        0.22        1.27      2.51 o
   7  24   2        0.41        1.28      1.47 o
  -8  25   2        0.31        1.29      2.28 o
  -7  25   2        6.57        9.83      1.53 o
  -6  25   2       12.49       11.50      1.68 o
  -5  25   2      217.80      231.74     11.95 o
  -4  25   2        0.02        2.42      1.28 o
  -3  25   2      216.85      228.66      6.01 o
  -2  25   2      289.07      295.03      6.67 o
  -1  25   2       62.11       63.29      1.77 o
   0  25   2       17.35       22.42      1.59 o
   1  25   2       16.54       17.86      1.46 o
   2  25   2       51.89       45.21      1.56 o
   3  25   2      214.49      202.75      5.11 o
   4  25   2      121.85      121.57      3.85 o
   5  25   2        2.95        0.91      1.78 o
   6  25   2        9.89        6.60      2.13 o
   7  25   2        5.05        4.34      1.75 o
  -8  26   2        1.13        0.66      1.61 o
  -7  26   2       10.06       10.41      1.54 o
  -6  26   2        3.37        4.78      1.69 o
  -5  26   2        2.40        3.30      1.38 o
  -4  26   2       10.83       13.47      1.52 o
  -3  26   2       74.65       80.95      1.49 o
  -2  26   2      100.50       91.73      1.35 o
  -1  26   2        3.00        3.77      1.18 o
   0  26   2        0.61        1.08      1.83 o
   1  26   2        6.37        9.55      1.51 o
   2  26   2       30.61       30.79      1.15 o
   3  26   2       14.00       14.94      1.40 o
   4  26   2       15.20       15.24      1.62 o
   5  26   2        1.27        0.22      2.12 o
   6  26   2        1.56        3.70      2.12 o
  -7  27   2        0.63        1.78      1.73 o
  -6  27   2        1.00        1.44      1.51 o
  -5  27   2        4.13        4.68      1.55 o
  -4  27   2       11.64       15.62      1.28 o
  -3  27   2      252.59      272.85      5.59 o
  -2  27   2        2.54        6.00      1.26 o
  -1  27   2        7.29        7.10      1.35 o
   0  27   2        0.87        1.63      1.35 o
   1  27   2        4.73        5.63      1.20 o
   2  27   2        9.84        5.02      1.14 o
   3  27   2       16.95       15.18      1.14 o
   4  27   2        0.04        1.53      1.75 o
   5  27   2       20.71       21.28      1.62 o
   6  27   2       13.56       13.85      2.19 o
  -7  28   2       18.66       14.15      1.85 o
  -6  28   2       22.83       25.86      1.82 o
  -5  28   2       36.68       36.45      3.05 o
  -4  28   2       22.68       24.19      1.83 o
  -3  28   2        3.38        4.21      1.22 o
  -2  28   2        1.60        3.23      1.02 o
  -1  28   2       27.98       30.62      1.31 o
   0  28   2       10.03        8.60      1.13 o
   1  28   2        4.38        6.30      1.30 o
   2  28   2        0.67        1.53      1.06 o
   3  28   2        1.57        3.41      1.29 o
   4  28   2       57.95       43.50      1.63 o
   5  28   2       33.36       24.80      2.41 o
   6  28   2        4.37        3.23      1.77 o
  -7  29   2        9.26        9.82      1.84 o
  -6  29   2        0.03        2.22      1.53 o
  -5  29   2        0.17        2.33      1.36 o
  -4  29   2        3.00        3.06      1.33 o
  -3  29   2        1.00        1.09      1.07 o
  -2  29   2        0.12        2.48      1.11 o
  -1  29   2       26.71       29.79      1.31 o
   0  29   2        4.95        3.27      1.15 o
   1  29   2       25.54       27.32      1.40 o
   2  29   2        0.27        0.75      1.26 o
   3  29   2       29.55       33.21      1.37 o
   4  29   2       14.83       13.52      1.73 o
   5  29   2       10.82        9.30      1.71 o
  -6  30   2       16.79       12.08      1.48 o
  -5  30   2       81.11       73.07      2.30 o
  -4  30   2        0.06        1.58      1.50 o
  -3  30   2       11.67       11.74      1.10 o
  -2  30   2        0.14        1.00      1.00 o
  -1  30   2       32.35       33.38      1.06 o
   0  30   2       26.30       30.89      2.32 o
   1  30   2        8.91        6.50      1.49 o
   2  30   2       62.04       73.48      1.47 o
   3  30   2        1.12        1.19      1.07 o
   4  30   2        3.09        3.07      1.35 o
   5  30   2       14.40       14.71      1.79 o
  -6  31   2        0.21       -0.67      1.42 o
  -5  31   2        0.08        0.17      1.75 o
  -4  31   2       45.73       40.55      1.72 o
  -3  31   2        1.38        2.06      1.04 o
  -2  31   2       52.48       55.57      1.60 o
  -1  31   2       23.63       21.47      1.23 o
   0  31   2       12.61       14.17      1.23 o
   1  31   2       24.55       24.24      1.47 o
   2  31   2        0.05        1.63      1.03 o
   3  31   2       18.93       17.99      1.28 o
   4  31   2       21.19       20.28      2.39 o
   5  31   2       17.65       15.38      2.02 o
  -5  32   2        1.56        1.41      1.53 o
  -4  32   2        0.01        1.72      1.34 o
  -3  32   2       26.26       23.79      1.17 o
  -2  32   2        3.74        3.58      1.29 o
  -1  32   2       10.17        8.34      1.31 o
   0  32   2        0.73        2.46      1.30 o
   1  32   2        7.07        6.77      1.31 o
   2  32   2        0.43        0.41      1.19 o
   3  32   2       29.03       28.31      1.87 o
   4  32   2       30.45       29.32      2.71 o
  -5  33   2        1.05        4.74      1.61 o
  -4  33   2       16.60       10.58      1.99 o
  -3  33   2        0.62        2.04      1.21 o
  -2  33   2        3.03        3.08      1.06 o
  -1  33   2        2.80        2.72      1.09 o
   0  33   2       31.52       30.10      1.56 o
   1  33   2        0.81        1.89      1.04 o
   2  33   2        5.77        4.82      1.20 o
   3  33   2        1.20        0.23      1.20 o
   4  33   2        7.53        5.76      1.46 o
  -4  34   2       10.03        7.84      1.62 o
  -3  34   2       11.34       11.96      1.33 o
  -2  34   2       29.78       29.60      1.27 o
  -1  34   2       69.56       76.56      3.58 o
   0  34   2        9.34       14.60      1.94 o
   1  34   2        6.97       10.47      1.32 o
   2  34   2        3.02        3.13      1.18 o
   3  34   2        8.50        6.90      1.39 o
  -4  35   2        0.22        1.46      1.59 o
  -3  35   2        0.65        0.81      1.02 o
  -2  35   2        7.85        8.31      1.38 o
  -1  35   2        4.27        3.68      1.08 o
   0  35   2        1.78        1.92      1.10 o
   1  35   2        3.86        6.89      1.82 o
   2  35   2        4.46        5.42      1.34 o
  -3  36   2        2.56        4.08      1.35 o
  -2  36   2        5.51        5.30      1.39 o
  -1  36   2       18.17       18.26      1.91 o
   0  36   2        5.46        6.29      1.37 o
   1  36   2        4.94        5.51      1.14 o
   2  36   2        6.06        2.77      3.12 o
  -1  37   2       42.41       41.04      2.14 o
   0  37   2       12.03        9.75      1.28 o
 -10   1   3        2.24        2.60      1.35 o
  -9   1   3        9.10        9.21      1.37 o
  -8   1   3        0.07       -0.22      1.26 o
  -7   1   3      115.67      126.12     12.40 o
  -6   1   3      666.59      685.99      5.26 o
  -5   1   3     1122.50     1075.61     35.66 o
  -4   1   3     3679.76     3937.42     33.61 o
  -3   1   3       64.16       73.81      1.70 o
  -2   1   3       21.55       23.79      1.34 o
  -1   1   3     1116.19     1095.74     15.70 o
   0   1   3      747.59      764.39     11.24 o
   1   1   3      339.33      392.92      7.35 o
   2   1   3     1148.96     1232.80     44.90 o
   3   1   3       50.95       48.30      1.90 o
   4   1   3        8.31        6.51      1.72 o
   5   1   3       34.95       34.19      1.74 o
   6   1   3      204.79      202.39      2.84 o
   7   1   3      110.77      107.09      3.10 o
   8   1   3        0.01        1.44      2.57 o
   9   1   3        3.91        1.39      2.25 o
 -10   2   3        9.41       10.28      1.25 o
  -9   2   3       70.84       71.23      1.41 o
  -8   2   3       37.44       39.34      2.44 o
  -7   2   3       40.50       49.66      2.50 o
  -6   2   3       70.06       70.95      4.51 o
  -5   2   3      223.12      218.35      9.40 o
  -4   2   3       30.17       27.64      9.02 o
  -3   2   3       56.91       61.81      6.24 o
  -2   2   3     1044.63     1028.88      8.70 o
  -1   2   3      165.41      174.41      3.38 o
   0   2   3     2059.32     1999.89     46.64 o
   1   2   3     2834.07     2706.12     51.09 o
   2   2   3      156.44      167.71      5.26 o
   3   2   3       97.03      108.70      3.44 o
   4   2   3      248.36      285.93      6.22 o
   5   2   3        3.27        4.24      1.55 o
   6   2   3       52.22       47.80      2.10 o
   7   2   3       19.09       13.45      2.39 o
   8   2   3       63.66       54.55      2.56 o
   9   2   3        0.04        0.72      2.37 o
 -10   3   3        7.89        9.70      1.15 o
  -9   3   3       39.19       41.99      1.51 o
  -8   3   3       78.05       98.72      4.02 o
  -7   3   3      245.11      227.29      8.50 o
  -6   3   3       43.66       49.39      7.87 o
  -5   3   3        8.05       12.14      1.94 o
  -4   3   3       43.24       84.50      2.95 o
  -3   3   3      117.85      141.67      2.17 o
  -2   3   3      750.30      737.63      6.31 o
  -1   3   3     1005.28     1052.16     11.34 o
   0   3   3      974.09      893.55     10.34 o
   1   3   3     1131.41     1207.86     43.82 o
   2   3   3       63.99       39.82      1.71 o
   3   3   3        6.35       12.80      1.84 o
   4   3   3       24.33       25.57      1.82 o
   5   3   3       87.23       99.71      2.39 o
   6   3   3        0.19        1.58      2.12 o
   7   3   3        0.87        1.05      2.80 o
   8   3   3        3.93        2.64      2.43 o
   9   3   3        1.19        0.94      3.23 o
 -10   4   3        8.64        6.63      1.16 o
  -9   4   3        5.80        8.45      1.57 o
  -8   4   3      212.02      213.33      3.21 o
  -7   4   3       26.54       24.27      1.42 o
  -6   4   3       39.65       30.91      1.50 o
  -5   4   3      182.55      185.68      8.52 o
  -4   4   3     1907.13     1879.46     21.02 o
  -3   4   3     2090.44     2164.36     22.96 o
  -2   4   3      221.95      194.45      3.65 o
  -1   4   3       19.60       17.58      1.39 o
   0   4   3        3.40        4.88      1.07 o
   1   4   3       52.68       30.16      1.62 o
   2   4   3      464.90      430.07     14.47 o
   3   4   3      210.51      214.19      2.78 o
   4   4   3       23.77       27.23      1.95 o
   5   4   3        0.01       -0.25      2.00 o
   6   4   3        0.32       -0.08      1.91 o
   7   4   3        0.99        2.12      1.79 o
   8   4   3        8.63        6.45      3.16 o
   9   4   3        4.71        6.35      3.92 o
 -10   5   3        0.16        0.04      1.37 o
  -9   5   3        3.48        3.40      1.20 o
  -8   5   3       48.25       56.57      1.49 o
  -7   5   3      603.55      572.72      7.25 o
  -6   5   3      423.42      424.94     14.95 o
  -5   5   3       95.75      102.26      3.26 o
  -4   5   3       28.67       33.49      2.24 o
  -3   5   3      122.42      120.23     10.28 o
  -2   5   3       16.07       12.69      1.15 o
  -1   5   3       35.41       28.97      2.75 o
   0   5   3     1061.04     1175.89     24.55 o
   1   5   3      253.26      241.55      6.15 o
   2   5   3     1456.53     1505.51     40.30 o
   3   5   3      180.96      217.46      3.49 o
   4   5   3      113.06      108.64      2.53 o
   5   5   3       48.55       42.04      2.34 o
   6   5   3       81.71       95.78      5.84 o
   7   5   3        2.90        4.57      2.02 o
   8   5   3        0.04       -1.14      3.05 o
 -10   6   3        4.36        4.86      1.14 o
  -9   6   3        1.50        4.58      1.51 o
  -8   6   3        0.21       -0.34      1.17 o
  -7   6   3      157.33      166.97     11.19 o
  -6   6   3      336.12      310.00      8.65 o
  -5   6   3      352.70      346.00     13.74 o
  -4   6   3      219.57      241.13     10.91 o
  -3   6   3      509.68      560.50     11.98 o
  -2   6   3      489.96      472.05      6.51 o
  -1   6   3        1.94        3.38      1.52 o
   0   6   3     2318.49     2176.57     40.85 o
   1   6   3     1610.06     1460.26     88.57 o
   2   6   3        7.45        8.87      1.62 o
   3   6   3      225.06      250.40     11.05 o
   4   6   3        2.81        3.67      1.70 o
   5   6   3      295.73      297.16      7.25 o
   6   6   3        7.95        9.39      1.80 o
   7   6   3       51.33       47.96      2.97 o
   8   6   3       42.95       39.68      3.40 o
 -10   7   3        7.67        7.95      1.44 o
  -9   7   3       13.87       10.98      1.61 o
  -8   7   3       45.15       51.16      4.61 o
  -7   7   3       51.90       58.17      5.79 o
  -6   7   3        4.21        9.97      2.46 o
  -5   7   3      125.22      128.77      8.29 o
  -4   7   3      376.59      354.19      9.33 o
  -3   7   3     4031.41     4084.48    143.99 o
  -2   7   3      323.56      330.20      9.09 o
  -1   7   3     1539.67     1560.40     33.21 o
   0   7   3        5.42       10.78      1.52 o
   1   7   3      141.30      114.76      7.05 o
   2   7   3       45.16       38.62      2.18 o
   3   7   3       21.81       25.33      2.46 o
   4   7   3      186.97      193.06      2.90 o
   5   7   3       59.95       63.04      1.88 o
   6   7   3       51.92       52.11      2.28 o
   7   7   3        0.06        2.98      1.99 o
   8   7   3        1.48        3.05      3.19 o
 -10   8   3        4.15        3.50      1.18 o
  -9   8   3        8.23       11.92      1.39 o
  -8   8   3        0.01       -0.55      1.83 o
  -7   8   3       87.12       91.49      2.15 o
  -6   8   3      211.67      209.97     20.01 o
  -5   8   3        2.58        6.01      1.54 o
  -4   8   3       40.55       41.77      2.10 o
  -3   8   3      183.08      207.81      7.05 o
  -2   8   3     1421.65     1369.18     40.08 o
  -1   8   3      345.86      331.10      9.04 o
   0   8   3      284.48      251.93      6.07 o
   1   8   3     1016.88     1028.35     13.48 o
   2   8   3      625.57      674.18     26.52 o
   3   8   3      264.49      287.85     20.10 o
   4   8   3       18.57       20.11      1.66 o
   5   8   3       19.17       22.73      1.77 o
   6   8   3        0.01        1.79      1.34 o
   7   8   3       26.91       27.62      1.73 o
   8   8   3       30.30       24.80      2.91 o
 -10   9   3       26.25       28.32      1.80 o
  -9   9   3       44.24       54.04      2.18 o
  -8   9   3       31.01       24.58      3.35 o
  -7   9   3      124.71      124.03      8.53 o
  -6   9   3       84.84       85.56      3.30 o
  -5   9   3      240.81      276.28      3.96 o
  -4   9   3       92.03       79.73      1.28 o
  -3   9   3        4.51        2.32      1.21 o
  -2   9   3        0.50        6.42      1.48 o
  -1   9   3      376.38      393.95     10.75 o
   0   9   3      247.28      295.15      6.14 o
   1   9   3       13.88       19.72      1.67 o
   2   9   3       63.33       74.29      2.66 o
   3   9   3       52.43       59.03      4.09 o
   4   9   3       35.32       26.30      2.83 o
   5   9   3      247.28      246.87      6.29 o
   6   9   3      102.94       87.64      3.09 o
   7   9   3        7.69        6.75      1.71 o
   8   9   3        0.27        1.75      2.24 o
 -10  10   3       14.80       13.22      1.69 o
  -9  10   3        1.98        2.91      1.73 o
  -8  10   3        4.03        5.75      2.01 o
  -7  10   3        0.32        3.63      3.38 o
  -6  10   3       81.47       85.25      2.80 o
  -5  10   3      403.08      368.49     13.95 o
  -4  10   3        5.71        4.37      1.10 o
  -3  10   3       69.34       79.44      2.23 o
  -2  10   3      275.66      320.37     14.93 o
  -1  10   3     1036.41      942.09     21.77 o
   0  10   3      175.98      162.20      1.76 o
   1  10   3       76.68       79.30      1.78 o
   2  10   3      546.24      582.15     12.09 o
   3  10   3      675.73      601.66     34.03 o
   4  10   3      603.27      600.89     23.88 o
   5  10   3        1.37        4.01      1.51 o
   6  10   3       45.03       48.27      1.79 o
   7  10   3        0.03        0.91      1.73 o
   8  10   3        1.77        4.17      1.42 o
 -10  11   3        3.52        4.57      2.24 o
  -9  11   3       66.08       63.37      5.72 o
  -8  11   3        0.08        3.04      1.57 o
  -7  11   3      174.92      165.06     10.56 o
  -6  11   3       49.18       44.09      3.13 o
  -5  11   3       12.28       11.10      1.24 o
  -4  11   3       19.59       27.14      1.29 o
  -3  11   3      134.74      148.51      3.07 o
  -2  11   3      778.26      751.00     18.68 o
  -1  11   3        7.14       10.40      1.45 o
   0  11   3        0.49        0.32      1.30 o
   1  11   3       11.63       11.50      1.53 o
   2  11   3      336.14      297.36      5.42 o
   3  11   3        0.12        0.67      2.77 o
   4  11   3       16.83       15.61      2.35 o
   5  11   3        4.17        2.21      2.22 o
   6  11   3        1.51        2.74      1.73 o
   7  11   3        1.68        4.13      1.40 o
   8  11   3       23.63       20.35      2.02 o
 -10  12   3        2.70        4.80      1.75 o
  -9  12   3        0.51       -0.22      1.94 o
  -8  12   3        0.09        1.79      2.84 o
  -7  12   3        0.01        1.66      2.51 o
  -6  12   3      182.23      175.85      5.70 o
  -5  12   3      266.35      276.98      9.68 o
  -4  12   3      366.72      333.27      7.60 o
  -3  12   3       89.23       93.71      2.23 o
  -2  12   3       62.64       50.86      3.89 o
  -1  12   3       72.42       74.07      2.95 o
   0  12   3      250.96      284.88     13.08 o
   1  12   3      581.17      562.18     13.21 o
   2  12   3       65.16       60.23      1.99 o
   3  12   3       34.75       38.35      2.54 o
   4  12   3      117.20      105.96      2.27 o
   5  12   3       49.05       44.55      2.32 o
   6  12   3        9.72       10.58      4.34 o
   7  12   3        6.20        5.76      1.61 o
   8  12   3        0.40       -0.51      1.45 o
 -10  13   3        7.04        7.92      1.75 o
  -9  13   3       16.46       17.97      1.73 o
  -8  13   3       10.54       10.47      1.91 o
  -7  13   3       34.10       32.59      2.15 o
  -6  13   3        4.24        3.82      1.15 o
  -5  13   3      128.51      132.15      4.20 o
  -4  13   3      188.75      178.18      2.94 o
  -3  13   3      659.48      656.20     10.75 o
  -2  13   3      226.43      208.37      7.05 o
  -1  13   3       10.52       12.24      1.25 o
   0  13   3       47.21       51.90      1.92 o
   1  13   3       28.94       34.23      2.17 o
   2  13   3       21.72       18.60      1.65 o
   3  13   3      110.95      106.54      5.29 o
   4  13   3      110.56       93.49      2.84 o
   5  13   3      155.74      140.52      6.07 o
   6  13   3      265.34      242.36      8.17 o
   7  13   3       12.36       10.65      1.73 o
   8  13   3        6.77        6.86      1.69 o
 -10  14   3        0.54        1.64      1.82 o
  -9  14   3        4.66        4.86      1.59 o
  -8  14   3        0.51        1.69      1.38 o
  -7  14   3       30.72       35.77      1.38 o
  -6  14   3       89.41       90.28      3.21 o
  -5  14   3       87.15       85.54      5.21 o
  -4  14   3        0.00        1.50      1.42 o
  -3  14   3      176.46      175.45      8.72 o
  -2  14   3        4.47       11.54      1.34 o
  -1  14   3        2.10        3.10      1.24 o
   0  14   3        3.63        3.78      1.81 o
   1  14   3       84.32       85.95      3.21 o
   2  14   3        2.32        3.54      1.78 o
   3  14   3      108.68      110.78      3.31 o
   4  14   3       22.21       23.79      1.90 o
   5  14   3        6.75        6.98      1.77 o
   6  14   3        8.23        9.75      3.23 o
   7  14   3       16.64       16.88      2.13 o
   8  14   3        4.27        2.11      2.10 o
 -10  15   3        3.24        3.49      1.47 o
  -9  15   3        2.51        6.87      1.36 o
  -8  15   3        7.91        9.79      1.57 o
  -7  15   3       13.45       13.59      1.13 o
  -6  15   3        7.78       10.16      1.09 o
  -5  15   3        5.22        7.12      1.52 o
  -4  15   3      201.36      197.33      7.01 o
  -3  15   3      435.90      427.60     19.63 o
  -2  15   3      368.35      411.89      8.01 o
  -1  15   3      159.44      167.88      4.32 o
   0  15   3      362.47      413.31     14.89 o
   1  15   3      106.53      106.55      2.97 o
   2  15   3        3.18        5.30      1.30 o
   3  15   3      132.37      124.02     11.26 o
   4  15   3       86.48       86.24      2.98 o
   5  15   3       49.56       57.70      1.91 o
   6  15   3       93.31      108.21      4.34 o
   7  15   3        0.21        1.85      2.01 o
   8  15   3        0.16        1.53      1.71 o
  -9  16   3        0.09        0.78      1.42 o
  -8  16   3       20.59       24.19      1.66 o
  -7  16   3       21.04       22.44      1.14 o
  -6  16   3        7.03        6.23      1.11 o
  -5  16   3       40.54       42.76      1.33 o
  -4  16   3      176.15      179.73      7.55 o
  -3  16   3        0.03        1.17      1.37 o
  -2  16   3      390.16      438.20     11.73 o
  -1  16   3        1.09       -0.28      1.53 o
   0  16   3      156.97      138.50      7.42 o
   1  16   3        0.68        0.74      1.63 o
   2  16   3        8.29        7.29      1.29 o
   3  16   3      286.24      304.67     13.18 o
   4  16   3        0.02        2.19      2.11 o
   5  16   3       28.21       29.87      1.85 o
   6  16   3       11.95       15.71      4.82 o
   7  16   3       38.22       35.69      2.23 o
   8  16   3        1.54        0.68      3.49 o
  -9  17   3        1.06        4.59      1.63 o
  -8  17   3        3.60        3.59      1.38 o
  -7  17   3       30.78       25.96      1.46 o
  -6  17   3        5.15        4.60      1.21 o
  -5  17   3        6.18        8.11      1.21 o
  -4  17   3       22.88       25.44      1.35 o
  -3  17   3       76.81       69.81      2.87 o
  -2  17   3       48.38       63.79      3.35 o
  -1  17   3      980.80     1008.59     21.31 o
   0  17   3      347.69      291.46      9.89 o
   1  17   3        3.26        4.32      1.43 o
   2  17   3       78.64       84.07      2.08 o
   3  17   3       46.87       53.47      2.50 o
   4  17   3       18.52       18.59      1.80 o
   5  17   3       48.25       48.09      1.90 o
   6  17   3        6.33       10.19      1.71 o
   7  17   3        8.92       11.43      2.12 o
  -9  18   3        0.26       -0.15      1.48 o
  -8  18   3        0.84        1.18      1.60 o
  -7  18   3       60.54       56.53      3.26 o
  -6  18   3       41.89       51.62      2.95 o
  -5  18   3      165.97      173.26      6.93 o
  -4  18   3      306.45      313.71      9.51 o
  -3  18   3        0.00        0.54      1.53 o
  -2  18   3        7.13        7.37      1.14 o
  -1  18   3      542.81      520.35     11.31 o
   0  18   3      243.14      237.80     10.27 o
   1  18   3       57.61       47.44      3.72 o
   2  18   3       47.05       48.12      1.75 o
   3  18   3      120.74      121.84      2.88 o
   4  18   3      144.82      144.31      4.41 o
   5  18   3        1.02        0.00      1.99 o
   6  18   3       13.93       11.60      1.73 o
   7  18   3        8.50        9.37      2.17 o
  -9  19   3        3.68        4.94      1.48 o
  -8  19   3        2.03        1.36      1.37 o
  -7  19   3        3.79        3.42      1.03 o
  -6  19   3        0.34        2.10      1.06 o
  -5  19   3      539.84      566.70     36.91 o
  -4  19   3      238.31      255.14     11.70 o
  -3  19   3       14.96       12.43      1.38 o
  -2  19   3      135.27      113.54      5.11 o
  -1  19   3      291.01      297.06      7.36 o
   0  19   3       18.89       14.25      1.59 o
   1  19   3      123.32      123.89      6.46 o
   2  19   3       22.69       25.85      1.64 o
   3  19   3      115.02      121.36      2.27 o
   4  19   3        4.61        9.11      2.13 o
   5  19   3        0.07        0.82      1.61 o
   6  19   3        6.58        6.74      1.69 o
   7  19   3       10.54        8.91      1.57 o
  -9  20   3        0.23        1.47      1.31 o
  -8  20   3       15.33       13.60      1.32 o
  -7  20   3       14.38       15.25      1.38 o
  -6  20   3        1.21        4.25      1.31 o
  -5  20   3       35.07       39.73      1.61 o
  -4  20   3      154.07      160.58      6.28 o
  -3  20   3        0.95        2.14      1.95 o
  -2  20   3      147.97      159.00      5.33 o
  -1  20   3       36.14       32.74      1.55 o
   0  20   3       28.12       25.89      1.47 o
   1  20   3       91.13       80.83      5.31 o
   2  20   3       83.16       82.96      1.96 o
   3  20   3        1.72        2.81      1.58 o
   4  20   3        0.34        0.66      1.76 o
   5  20   3        0.00        3.14      2.29 o
   6  20   3       12.59       10.55      1.72 o
   7  20   3       11.04        5.78      1.57 o
  -9  21   3        0.13        1.85      1.72 o
  -8  21   3        1.87        2.27      1.32 o
  -7  21   3       55.30       52.88      2.84 o
  -6  21   3      202.35      198.55      4.50 o
  -5  21   3       20.39       17.22      1.67 o
  -4  21   3        2.46        4.24      2.70 o
  -3  21   3      112.73      118.02      5.26 o
  -2  21   3       29.23       37.84      1.52 o
  -1  21   3       27.54       28.07      2.90 o
   0  21   3      123.63      128.49      4.94 o
   1  21   3      160.36      163.79      5.67 o
   2  21   3      498.75      502.68     14.10 o
   3  21   3       11.74       12.67      1.38 o
   4  21   3        8.68        9.27      1.75 o
   5  21   3        0.28       -0.33      1.65 o
   6  21   3        1.91        5.85      2.51 o
   7  21   3       25.06       20.52      1.91 o
  -8  22   3        4.04        4.45      1.29 o
  -7  22   3       42.29       44.50      3.00 o
  -6  22   3       37.63       40.57      1.82 o
  -5  22   3        0.14        1.30      1.42 o
  -4  22   3       60.16       60.60      4.92 o
  -3  22   3        2.05        3.04      1.70 o
  -2  22   3        0.84        1.78      1.33 o
  -1  22   3      137.05      136.77      4.37 o
   0  22   3       68.38       67.30      4.29 o
   1  22   3       74.51       61.52      5.28 o
   2  22   3       79.51       82.83      2.66 o
   3  22   3        1.74       -0.70      1.60 o
   4  22   3        1.10        4.79      2.08 o
   5  22   3        2.27        3.82      1.69 o
   6  22   3        1.30        3.30      2.01 o
   7  22   3        4.43        3.57      2.24 o
  -8  23   3        6.29        5.27      1.49 o
  -7  23   3       32.99       29.01      1.56 o
  -6  23   3       44.15       38.78      3.43 o
  -5  23   3        0.44        2.09      1.41 o
  -4  23   3      165.48      169.90     13.07 o
  -3  23   3       32.40       25.52      1.75 o
  -2  23   3       57.69       59.71      4.45 o
  -1  23   3      138.06      137.82      3.41 o
   0  23   3       73.05       63.74      1.80 o
   1  23   3       42.03       42.88      2.77 o
   2  23   3       25.72       27.06      1.27 o
   3  23   3       34.69       29.19      2.28 o
   4  23   3        0.17        6.74      2.10 o
   5  23   3       10.34        8.70      1.70 o
   6  23   3       16.36       14.47      2.48 o
  -8  24   3        0.41        1.22      1.71 o
  -7  24   3       25.63       28.47      2.60 o
  -6  24   3        0.06        2.02      1.62 o
  -5  24   3       39.81       40.01      3.21 o
  -4  24   3        0.44        0.60      1.17 o
  -3  24   3        7.10        8.56      2.70 o
  -2  24   3       71.12       76.88      3.21 o
  -1  24   3        0.76        2.21      1.99 o
   0  24   3      188.44      191.71      7.99 o
   1  24   3        0.04        0.90      2.34 o
   2  24   3        0.02        0.67      1.30 o
   3  24   3        0.10        0.51      1.56 o
   4  24   3       80.90       77.23      2.05 o
   5  24   3       26.09       25.33      2.55 o
   6  24   3        5.87        3.50      2.12 o
  -8  25   3       17.94       18.72      1.91 o
  -7  25   3       20.65       20.24      1.54 o
  -6  25   3        1.21        2.77      1.37 o
  -5  25   3        5.90        6.62      1.51 o
  -4  25   3       20.80       25.22      2.56 o
  -3  25   3       17.56       17.96      2.17 o
  -2  25   3        0.77       -0.89      1.29 o
  -1  25   3        5.03        8.81      1.44 o
   0  25   3       39.06       45.94      2.38 o
   1  25   3       52.78       52.19      3.39 o
   2  25   3        6.78        9.91      1.33 o
   3  25   3        6.81        7.48      1.35 o
   4  25   3       18.19       16.68      2.79 o
   5  25   3        1.07       -0.36      1.50 o
   6  25   3        0.75        4.03      2.38 o
  -7  26   3        7.91        7.40      1.48 o
  -6  26   3        1.27        1.80      1.68 o
  -5  26   3        9.11       12.42      1.73 o
  -4  26   3      121.34      118.53      6.53 o
  -3  26   3       68.34       77.86      1.79 o
  -2  26   3       98.57      106.83      3.43 o
  -1  26   3       50.83       49.76      3.46 o
   0  26   3      231.16      249.66     13.55 o
   1  26   3       21.92       15.84      2.26 o
   2  26   3      135.63      130.16      4.92 o
   3  26   3        3.18        4.83      1.84 o
   4  26   3        0.02        0.65      3.90 o
   5  26   3        0.76        4.94      2.76 o
   6  26   3        3.62        1.08      3.02 o
  -7  27   3        9.96        5.95      2.42 o
  -6  27   3        3.12        2.15      1.37 o
  -5  27   3       19.76       21.77      1.79 o
  -4  27   3       16.45       18.05      1.58 o
  -3  27   3       13.79       14.49      1.20 o
  -2  27   3       12.14       11.71      1.17 o
  -1  27   3       28.51       29.70      1.52 o
   0  27   3       11.91       14.38      1.92 o
   1  27   3       11.66        9.88      1.53 o
   2  27   3        0.14        0.77      1.32 o
   3  27   3       45.24       41.78      1.93 o
   4  27   3        1.92        2.86      4.56 o
   5  27   3        1.24        1.56      1.76 o
  -7  28   3        5.34        4.88      1.40 o
  -6  28   3       12.59       13.21      1.62 o
  -5  28   3       46.19       50.86      3.22 o
  -4  28   3        0.94        1.83      1.74 o
  -3  28   3       11.73       13.90      1.29 o
  -2  28   3        2.87        5.30      1.12 o
  -1  28   3       21.53       23.66      1.37 o
   0  28   3      134.23      135.32      2.95 o
   1  28   3       78.88       85.92      3.92 o
   2  28   3        1.24        3.43      1.39 o
   3  28   3       13.20       13.76      1.44 o
   4  28   3        2.09        2.99      2.03 o
   5  28   3        1.54        2.44      1.78 o
  -6  29   3        1.91        4.66      1.40 o
  -5  29   3        1.56        5.37      2.30 o
  -4  29   3        5.96        7.41      1.53 o
  -3  29   3       30.37       35.24      1.96 o
  -2  29   3        3.20        4.00      1.14 o
  -1  29   3       12.23       12.82      1.24 o
   0  29   3        5.28        7.44      1.27 o
   1  29   3       22.72       23.10      1.34 o
   2  29   3        0.28        0.07      1.26 o
   3  29   3        6.31        5.00      1.78 o
   4  29   3       22.91       19.05      1.48 o
   5  29   3        0.56        2.57      3.09 o
  -6  30   3        0.24        1.46      1.58 o
  -5  30   3        7.01        7.78      1.54 o
  -4  30   3       29.54       29.05      2.26 o
  -3  30   3        1.86        0.38      1.45 o
  -2  30   3       62.45       64.94      2.67 o
  -1  30   3        0.41        1.23      1.32 o
   0  30   3        6.06        9.67      1.30 o
   1  30   3       27.11       25.53      1.88 o
   2  30   3       28.97       31.39      1.41 o
   3  30   3       54.04       52.07      2.09 o
   4  30   3        8.07       10.41      1.87 o
  -6  31   3        7.97        9.22      1.76 o
  -5  31   3        0.01        0.49      1.46 o
  -4  31   3        3.38        2.77      1.34 o
  -3  31   3       20.37       16.40      1.15 o
  -2  31   3       24.65       26.01      1.25 o
  -1  31   3       21.98       25.74      1.36 o
   0  31   3        0.19        1.82      1.24 o
   1  31   3        3.66        3.16      1.46 o
   2  31   3        8.32        4.61      1.45 o
   3  31   3        0.94        1.66      1.83 o
   4  31   3        1.80        2.05      2.25 o
  -5  32   3        2.55        2.26      1.81 o
  -4  32   3        1.26        3.42      1.80 o
  -3  32   3        7.01        8.16      1.31 o
  -2  32   3        1.47        2.73      1.22 o
  -1  32   3       10.59       12.58      1.17 o
   0  32   3        0.83        0.33      1.36 o
   1  32   3       31.12       25.21      1.43 o
   2  32   3        9.73        7.59      1.26 o
   3  32   3        0.37        0.50      1.35 o
  -4  33   3       54.01       46.12      2.58 o
  -3  33   3        0.87        2.67      1.35 o
  -2  33   3        1.32        1.37      1.47 o
  -1  33   3       30.81       28.28      2.07 o
   0  33   3        2.96        2.88      1.37 o
   1  33   3        5.90        4.85      1.50 o
   2  33   3        0.42        0.87      1.35 o
   3  33   3        9.18       10.39      1.82 o
  -4  34   3       12.18        8.91      1.92 o
  -3  34   3       14.82       16.28      1.39 o
  -2  34   3        1.91        1.23      1.32 o
  -1  34   3       36.57       29.80      2.26 o
   0  34   3        2.03        3.89      1.22 o
   1  34   3        0.86        0.76      1.32 o
   2  34   3       10.43        8.39      1.30 o
  -3  35   3        4.20        0.55      1.43 o
  -2  35   3       18.02       17.32      1.55 o
  -1  35   3       14.55       11.95      1.59 o
   0  35   3        1.13        2.29      1.53 o
   1  35   3        0.15        0.02      1.41 o
  -1  36   3        4.67        5.66      1.33 o
 -10   0   4        0.16        0.65      1.37 o
  -9   0   4        1.00       -1.60      2.60 o
  -8   0   4      260.61      222.31      3.47 o
  -7   0   4      187.29      185.47      2.91 o
  -6   0   4        1.19        7.21      2.60 o
  -5   0   4       23.93       19.29      2.67 o
  -4   0   4       57.38       49.12      2.08 o
  -3   0   4      923.29      857.88     31.65 o
  -2   0   4       72.01       64.75      2.05 o
  -1   0   4       48.93       43.49      1.54 o
   0   0   4     2230.72     2339.03    114.88 o
   1   0   4      559.00      567.13     47.76 o
   2   0   4      456.23      485.42     33.70 o
   3   0   4       53.62       62.26      2.53 o
   4   0   4     1276.89     1256.16     14.67 o
   5   0   4        7.57        5.75      2.54 o
   6   0   4        2.05        4.01      2.40 o
   7   0   4        4.76        6.04      3.71 o
   8   0   4       10.05        5.65      3.85 o
 -10   1   4        0.03        2.34      1.23 o
  -9   1   4       26.66       24.94      2.34 o
  -8   1   4        1.32        3.47      1.88 o
  -7   1   4       33.20       37.88      1.69 o
  -6   1   4      229.37      211.40      8.91 o
  -5   1   4       51.62       51.85      1.95 o
  -4   1   4       48.97       63.76      1.71 o
  -3   1   4      278.48      247.71      7.40 o
  -2   1   4      306.78      352.24      5.03 o
  -1   1   4       10.47        2.96      1.22 o
   0   1   4     1484.32     1596.96     35.46 o
   1   1   4      106.50      114.61      2.84 o
   2   1   4      343.88      347.86      8.13 o
   3   1   4       25.82       31.76      1.77 o
   4   1   4      101.57      107.86      3.30 o
   5   1   4       78.98       84.77      1.92 o
   6   1   4        0.05        1.21      1.69 o
   7   1   4        2.32        3.07      2.68 o
   8   1   4        0.24        0.42      2.81 o
 -10   2   4        1.13        1.33      1.57 o
  -9   2   4       24.98       21.46      1.92 o
  -8   2   4       19.13       21.68      1.92 o
  -7   2   4       20.57       22.82      2.69 o
  -6   2   4      119.97      109.33      1.73 o
  -5   2   4       58.31       48.90      1.48 o
  -4   2   4        7.31       11.61      1.14 o
  -3   2   4       48.55       55.74      4.08 o
  -2   2   4        4.68       15.15      1.13 o
  -1   2   4       31.69       22.64      1.27 o
   0   2   4      625.56      632.49     14.11 o
   1   2   4        3.50        4.30      1.45 o
   2   2   4        3.18        2.08      1.66 o
   3   2   4       54.50       56.68      1.84 o
   4   2   4      363.55      385.39      3.30 o
   5   2   4       50.44       52.58      1.86 o
   6   2   4        8.51       11.32      1.95 o
   7   2   4       10.86       10.69      2.82 o
   8   2   4        0.03       -0.42      3.78 o
 -10   3   4        5.80        6.95      1.41 o
  -9   3   4       13.38       13.39      1.37 o
  -8   3   4       12.75       12.04      3.82 o
  -7   3   4       17.00       19.12      1.60 o
  -6   3   4        8.72       13.60      3.57 o
  -5   3   4      187.76      197.66      5.97 o
  -4   3   4       11.36       11.26      1.49 o
  -3   3   4     1438.10     1283.83     21.22 o
  -2   3   4      294.03      277.39      2.75 o
  -1   3   4      511.23      536.68      6.58 o
   0   3   4     1257.49     1401.03     77.73 o
   1   3   4       23.26       22.30      1.14 o
   2   3   4       34.05       41.29      1.68 o
   3   3   4       39.73       39.46      1.79 o
   4   3   4       13.77       14.16      1.74 o
   5   3   4        7.19        6.22      1.63 o
   6   3   4       31.96       28.66      1.97 o
   7   3   4        2.96        5.51      2.19 o
   8   3   4        0.03        0.83      3.78 o
 -10   4   4        0.51       -0.30      1.41 o
  -9   4   4        4.13        2.71      1.50 o
  -8   4   4        0.04        0.44      1.31 o
  -7   4   4      289.95      295.53      6.92 o
  -6   4   4      144.50      139.61      5.12 o
  -5   4   4       21.15       22.74      1.64 o
  -4   4   4      188.44      168.34      5.15 o
  -3   4   4      176.16      174.44      3.03 o
  -2   4   4      312.46      289.00      5.62 o
  -1   4   4      103.68      117.54      5.14 o
   0   4   4      313.56      321.19      7.04 o
   1   4   4      211.17      243.41      5.76 o
   2   4   4       35.95       27.06      1.66 o
   3   4   4       71.99       56.60      1.72 o
   4   4   4       32.43       31.14      1.69 o
   5   4   4       25.53       24.30      1.82 o
   6   4   4        9.55        9.74      2.11 o
   7   4   4        5.92        5.17      2.02 o
   8   4   4        0.13        1.18      3.16 o
 -10   5   4       24.21       24.98      2.06 o
  -9   5   4        0.00        2.50      1.54 o
  -8   5   4        8.29        7.95      1.16 o
  -7   5   4       73.01       69.99      2.53 o
  -6   5   4      231.56      219.21      4.99 o
  -5   5   4       53.03       54.55      3.36 o
  -4   5   4        0.07        1.73      1.48 o
  -3   5   4        4.82        5.76      3.97 o
  -2   5   4      101.11       99.95      3.13 o
  -1   5   4      588.26      606.41     23.25 o
   0   5   4        4.95        4.17      1.45 o
   1   5   4       22.21       28.97      1.49 o
   2   5   4       34.01       37.60      1.83 o
   3   5   4      123.07      143.71      3.59 o
   4   5   4       10.09       12.12      1.83 o
   5   5   4        5.62        7.03      1.84 o
   6   5   4       35.19       35.95      1.87 o
   7   5   4        0.57        1.38      2.18 o
   8   5   4        0.01        1.09      2.07 o
 -10   6   4        3.04        3.84      1.25 o
  -9   6   4       31.94       29.78      2.10 o
  -8   6   4       31.55       32.59      1.58 o
  -7   6   4      218.03      194.89     23.50 o
  -6   6   4        0.13        3.75      1.34 o
  -5   6   4       21.36       24.77      2.60 o
  -4   6   4        0.23        1.73      1.50 o
  -3   6   4      170.30      162.77      3.02 o
  -2   6   4       88.45       91.31      4.35 o
  -1   6   4      150.08      186.69      7.12 o
   0   6   4      291.10      329.24     12.95 o
   1   6   4       43.85       47.16      2.65 o
   2   6   4     1323.64     1325.03     51.02 o
   3   6   4      389.53      377.62     16.09 o
   4   6   4       62.90       73.85      4.11 o
   5   6   4       28.41       28.09      1.69 o
   6   6   4       44.72       45.79      1.95 o
   7   6   4        1.46        3.96      1.72 o
   8   6   4        0.37        1.99      2.53 o
 -10   7   4       10.52       10.77      1.34 o
  -9   7   4        0.01        0.43      1.34 o
  -8   7   4        2.93        2.08      1.61 o
  -7   7   4       52.00       39.83      2.07 o
  -6   7   4       34.32       32.81      1.99 o
  -5   7   4      144.76      137.60      4.46 o
  -4   7   4       33.73       34.27      2.88 o
  -3   7   4       47.45       56.67      3.66 o
  -2   7   4      983.88      987.20     18.76 o
  -1   7   4     1763.08     1884.28     39.39 o
   0   7   4      365.98      352.37     10.85 o
   1   7   4       59.45       48.19      1.87 o
   2   7   4       89.29       87.58      5.74 o
   3   7   4      381.89      409.91     20.48 o
   4   7   4       44.37       35.07      5.03 o
   5   7   4      192.79      205.71      2.87 o
   6   7   4       10.42       10.99      1.72 o
   7   7   4        1.71        1.48      1.84 o
   8   7   4        0.96        1.47      2.09 o
 -10   8   4        1.91        2.82      1.47 o
  -9   8   4        0.08        1.69      1.96 o
  -8   8   4       20.91       19.94      1.27 o
  -7   8   4        4.36        4.50      1.59 o
  -6   8   4      344.34      336.56     12.01 o
  -5   8   4      122.51      122.62      3.53 o
  -4   8   4       98.98      100.87      4.31 o
  -3   8   4      100.02      101.37      3.72 o
  -2   8   4      121.28      127.61      7.24 o
  -1   8   4       33.20       35.28      1.89 o
   0   8   4       14.51       21.27      1.46 o
   1   8   4     1054.94     1094.24     26.09 o
   2   8   4       58.50       62.97      2.46 o
   3   8   4      785.74      773.75     29.68 o
   4   8   4       24.34       29.96      3.73 o
   5   8   4       42.14       34.51      2.28 o
   6   8   4        0.00        0.21      1.67 o
   7   8   4        0.31        2.07      1.72 o
   8   8   4        0.04        0.26      1.81 o
 -10   9   4       13.28       14.25      1.46 o
  -9   9   4      111.02      111.93      1.75 o
  -8   9   4       83.13       83.83      1.60 o
  -7   9   4       64.64       64.20      1.67 o
  -6   9   4        2.10        7.28      1.39 o
  -5   9   4      160.95      151.43     16.22 o
  -4   9   4      269.95      267.52      5.61 o
  -3   9   4     1146.63     1182.03     21.72 o
  -2   9   4      390.62      354.58      9.84 o
  -1   9   4      280.22      277.50      8.00 o
   0   9   4      646.36      695.71     27.51 o
   1   9   4      137.58      163.88      3.99 o
   2   9   4      570.69      572.61     23.22 o
   3   9   4       17.38       18.54      1.85 o
   4   9   4        0.45        1.54      2.20 o
   5   9   4       23.76       21.72      2.20 o
   6   9   4       48.13       45.27      1.93 o
   7   9   4       42.29       37.59      1.99 o
   8   9   4       22.42       18.78      2.22 o
 -10  10   4        8.26        9.12      1.51 o
  -9  10   4       10.22       14.12      1.44 o
  -8  10   4        1.26        0.87      1.39 o
  -7  10   4       82.97       85.06      6.52 o
  -6  10   4       11.56       12.29      1.21 o
  -5  10   4        2.46        4.19      1.19 o
  -4  10   4      132.59      128.30      5.25 o
  -3  10   4       88.19       97.65      5.47 o
  -2  10   4        9.59        8.35      1.29 o
  -1  10   4        1.85        2.64      1.44 o
   0  10   4        0.23        0.80      1.51 o
   1  10   4      148.20      166.94     11.06 o
   2  10   4      243.69      217.01      6.11 o
   3  10   4        4.55        5.84      2.40 o
   4  10   4       10.52        5.25      2.28 o
   5  10   4        1.25        3.44      2.12 o
   6  10   4        0.37        0.26      1.94 o
   7  10   4        6.50        6.97      1.91 o
 -10  11   4        5.59        2.94      1.80 o
  -9  11   4       35.11       31.92      3.48 o
  -8  11   4       48.78       45.26      4.54 o
  -7  11   4      118.66      100.77      4.63 o
  -6  11   4      213.44      212.29      6.95 o
  -5  11   4        2.98        4.55      1.08 o
  -4  11   4        4.25        6.66      1.25 o
  -3  11   4        0.62        1.31      1.67 o
  -2  11   4        0.94       -0.53      1.68 o
  -1  11   4      202.43      190.79      4.54 o
   0  11   4      109.69      111.13      3.93 o
   1  11   4       79.60       65.47      1.91 o
   2  11   4       21.55       26.86      1.63 o
   3  11   4      274.88      280.44     20.03 o
   4  11   4      307.30      327.13     14.46 o
   5  11   4      113.58      128.10      3.68 o
   6  11   4       10.19       14.55      1.69 o
   7  11   4        2.69        1.36      2.06 o
 -10  12   4        1.38        2.04      2.27 o
  -9  12   4        0.00       -0.11      1.40 o
  -8  12   4        0.11        3.38      3.12 o
  -7  12   4      144.26      141.16      4.12 o
  -6  12   4      340.50      340.72     10.60 o
  -5  12   4       24.88       23.03      1.23 o
  -4  12   4      129.62      142.69      3.67 o
  -3  12   4       50.90       48.59      3.49 o
  -2  12   4       75.98       67.08      3.97 o
  -1  12   4      425.89      455.07     11.28 o
   0  12   4      235.43      222.10      7.02 o
   1  12   4      127.70      136.79      6.28 o
   2  12   4      510.95      520.87     16.83 o
   3  12   4      477.43      488.95     44.85 o
   4  12   4       14.72       15.37      2.23 o
   5  12   4        8.39       10.28      2.18 o
   6  12   4        4.87        2.79      2.12 o
   7  12   4        0.40        1.13      2.03 o
 -10  13   4        2.63        3.28      1.20 o
  -9  13   4        1.77        3.64      1.24 o
  -8  13   4        0.28       -0.03      1.35 o
  -7  13   4       25.12       27.33      1.60 o
  -6  13   4        8.29       14.03      1.44 o
  -5  13   4       10.94       15.50      1.23 o
  -4  13   4       39.88       30.70      2.24 o
  -3  13   4      276.66      277.27      8.68 o
  -2  13   4      305.00      281.22     15.52 o
  -1  13   4        0.23        2.46      1.07 o
   0  13   4       46.70       50.35      1.20 o
   1  13   4      292.81      333.12      8.04 o
   2  13   4      226.98      211.72      6.22 o
   3  13   4      246.46      261.21     18.38 o
   4  13   4       24.49       22.36      2.29 o
   5  13   4       67.96       68.93      4.79 o
   6  13   4        0.04       -0.68      2.05 o
   7  13   4        0.47        0.32      2.03 o
 -10  14   4        2.49        4.93      1.69 o
  -9  14   4        0.07        0.06      1.73 o
  -8  14   4        8.77        5.44      1.55 o
  -7  14   4        4.31        3.50      1.50 o
  -6  14   4        8.63       12.65      1.18 o
  -5  14   4       55.73       60.23      3.27 o
  -4  14   4      135.18      139.36      4.53 o
  -3  14   4      166.32      158.53      5.18 o
  -2  14   4      178.92      210.61     11.07 o
  -1  14   4      120.94      139.81      6.41 o
   0  14   4      230.29      246.82      4.17 o
   1  14   4      889.15      917.59     20.99 o
   2  14   4       72.32       72.21      4.53 o
   3  14   4      108.27      119.60     14.24 o
   4  14   4       54.28       58.84      2.43 o
   5  14   4       35.10       34.33      2.28 o
   6  14   4       20.81       16.29      2.15 o
   7  14   4       10.61        6.79      2.13 o
  -9  15   4        0.21        0.78      1.72 o
  -8  15   4        0.03        2.06      1.22 o
  -7  15   4       11.62       12.13      1.04 o
  -6  15   4      202.78      174.54      6.46 o
  -5  15   4       86.28       86.63      2.65 o
  -4  15   4        7.91        7.89      1.15 o
  -3  15   4        8.17       14.03      1.53 o
  -2  15   4      106.71      126.28      6.09 o
  -1  15   4       44.05       60.50      2.11 o
   0  15   4       47.31       52.69      2.29 o
   1  15   4        0.04        1.39      1.29 o
   2  15   4       85.92       88.22      3.10 o
   3  15   4        8.72       13.55      2.97 o
   4  15   4       46.14       47.59      5.12 o
   5  15   4        1.58        1.24      1.69 o
   6  15   4        0.58       -0.21      1.72 o
   7  15   4        0.04       -1.23      1.78 o
  -9  16   4        0.03        1.89      1.38 o
  -8  16   4       21.25       29.51      1.63 o
  -7  16   4        4.54        5.83      1.17 o
  -6  16   4      126.89      121.57      5.38 o
  -5  16   4      179.12      168.10      6.01 o
  -4  16   4       94.64       85.41      4.13 o
  -3  16   4       23.27       31.15      1.70 o
  -2  16   4        5.78        5.20      1.46 o
  -1  16   4       11.90       12.91      1.52 o
   0  16   4       76.11       69.57      2.72 o
   1  16   4      252.93      234.50      3.13 o
   2  16   4      190.58      203.41      5.59 o
   3  16   4       11.21        9.43      1.83 o
   4  16   4        4.85        8.45      1.96 o
   5  16   4        6.44        6.63      1.67 o
   6  16   4        0.04        2.49      1.64 o
   7  16   4        0.35       -1.09      1.74 o
  -9  17   4        7.05        5.92      1.83 o
  -8  17   4       18.15       17.44      2.11 o
  -7  17   4        1.17        1.55      1.09 o
  -6  17   4       14.26       13.48      1.21 o
  -5  17   4        0.28       -0.67      1.12 o
  -4  17   4       59.52       69.88      3.34 o
  -3  17   4       16.55       16.84      2.06 o
  -2  17   4      133.58      139.24      7.77 o
  -1  17   4      101.63      100.59      3.69 o
   0  17   4      116.52      125.07      3.45 o
   1  17   4      331.91      346.85      9.39 o
   2  17   4       19.38       16.95      1.43 o
   3  17   4      160.57      158.11      8.22 o
   4  17   4        3.76        6.25      2.00 o
   5  17   4        0.58       -0.02      1.71 o
   6  17   4        2.10        2.47      1.69 o
   7  17   4        0.19        1.10      1.71 o
  -9  18   4        0.84        0.03      1.42 o
  -8  18   4       30.83       32.60      3.63 o
  -7  18   4      154.93      164.65      7.29 o
  -6  18   4       16.02       12.96      1.28 o
  -5  18   4        1.60        2.33      1.33 o
  -4  18   4       86.13       78.03      3.28 o
  -3  18   4        1.43        5.50      1.68 o
  -2  18   4       81.95       94.03      5.60 o
  -1  18   4       11.85       12.18      1.37 o
   0  18   4       16.93       16.62      1.69 o
   1  18   4       73.01       80.48      1.62 o
   2  18   4        0.02        1.09      1.57 o
   3  18   4       31.00       30.18      1.91 o
   4  18   4        0.09        1.80      1.43 o
   5  18   4        0.42        0.00      1.70 o
   6  18   4        9.71        9.19      2.16 o
  -9  19   4        4.36        3.77      1.50 o
  -8  19   4        0.25        2.75      1.22 o
  -7  19   4       55.73       60.40      1.39 o
  -6  19   4      103.76       94.13      2.90 o
  -5  19   4      105.48      104.42      5.97 o
  -4  19   4       66.77       69.13      7.11 o
  -3  19   4       46.12       47.95      3.08 o
  -2  19   4       25.42       31.58      2.30 o
  -1  19   4      268.98      266.22      8.31 o
   0  19   4       11.38        9.44      1.34 o
   1  19   4      187.11      180.48      9.03 o
   2  19   4      130.91      145.83      5.85 o
   3  19   4       45.50       50.34      1.91 o
   4  19   4        3.14        3.69      1.72 o
   5  19   4        5.70        5.69      1.70 o
   6  19   4        3.90        5.11      2.98 o
  -9  20   4       24.65       21.47      1.82 o
  -8  20   4        8.03        5.83      1.72 o
  -7  20   4        0.79        0.03      1.36 o
  -6  20   4       77.68       81.79      1.83 o
  -5  20   4        4.32        4.48      1.41 o
  -4  20   4       95.98      101.95      8.65 o
  -3  20   4      292.33      283.94     11.82 o
  -2  20   4        5.62        5.62      2.01 o
  -1  20   4       54.36       58.80      2.50 o
   0  20   4      125.46      129.86      4.33 o
   1  20   4       18.92       18.62      2.02 o
   2  20   4      200.48      196.15      5.40 o
   3  20   4       93.18       93.17      7.75 o
   4  20   4       34.30       36.42      3.73 o
   5  20   4       12.71       10.99      2.08 o
   6  20   4        0.66        0.83      3.07 o
  -8  21   4        2.34        2.45      1.05 o
  -7  21   4       21.67       17.04      1.36 o
  -6  21   4       21.19       17.99      2.42 o
  -5  21   4       15.61       13.99      1.64 o
  -4  21   4      104.38      115.32     11.75 o
  -3  21   4      299.34      301.05     16.27 o
  -2  21   4      182.04      177.25      4.66 o
  -1  21   4       70.77       56.67      3.24 o
   0  21   4       42.83       45.87      2.05 o
   1  21   4        7.39        7.77      1.80 o
   2  21   4       22.88       20.56      1.38 o
   3  21   4        1.65        1.97      2.12 o
   4  21   4        6.81        2.88      1.78 o
   5  21   4        4.95        4.90      3.80 o
   6  21   4        1.34        2.67      4.13 o
  -8  22   4        1.11        0.08      1.14 o
  -7  22   4        9.45        9.78      1.44 o
  -6  22   4       20.73       20.21      1.83 o
  -5  22   4       36.43       41.79      4.50 o
  -4  22   4        5.99        8.19      1.32 o
  -3  22   4       14.81       15.97      2.87 o
  -2  22   4       48.43       61.36      1.78 o
  -1  22   4      239.35      244.75      5.77 o
   0  22   4      235.96      240.44      7.05 o
   1  22   4       69.49       74.38      1.54 o
   2  22   4       20.55       19.95      1.25 o
   3  22   4        7.29        8.56      2.86 o
   4  22   4       55.95       54.81      2.81 o
   5  22   4       39.61       32.03      1.67 o
   6  22   4        5.12        8.61      2.21 o
  -8  23   4        1.43        1.68      1.70 o
  -7  23   4        7.47        9.53      1.67 o
  -6  23   4        0.25        2.68      1.78 o
  -5  23   4       34.24       35.00      2.05 o
  -4  23   4       59.59       62.88      4.51 o
  -3  23   4       40.34       44.49      3.36 o
  -2  23   4       30.85       36.95      2.35 o
  -1  23   4       13.87       18.56      1.34 o
   0  23   4       77.38       69.43      2.95 o
   1  23   4       44.37       46.46      1.78 o
   2  23   4        3.01        2.47      1.16 o
   3  23   4        1.21        4.51      1.87 o
   4  23   4        1.46       -0.43      1.72 o
   5  23   4       23.40       25.85      4.56 o
  -8  24   4        4.34        3.95      1.38 o
  -7  24   4        1.06       -0.29      1.42 o
  -6  24   4        7.32        8.13      1.44 o
  -5  24   4        2.65        5.10      1.56 o
  -4  24   4       65.10       70.21      6.22 o
  -3  24   4        3.16        3.88      1.46 o
  -2  24   4        1.11        2.99      1.26 o
  -1  24   4       41.93       46.04      1.28 o
   0  24   4       90.85       94.83      3.26 o
   1  24   4       43.89       43.09      3.43 o
   2  24   4       19.02       17.14      1.21 o
   3  24   4       22.76       17.54      1.62 o
   4  24   4        6.59        6.84      1.77 o
   5  24   4        7.05        5.43      1.81 o
  -7  25   4       37.57       33.35      2.64 o
  -6  25   4        3.18        3.34      1.79 o
  -5  25   4        1.02        1.29      1.66 o
  -4  25   4       56.35       57.16      1.52 o
  -3  25   4        1.00        2.51      2.97 o
  -2  25   4       10.20       12.40      1.26 o
  -1  25   4        5.74        7.00      1.29 o
   0  25   4        6.57        8.62      2.43 o
   1  25   4        3.63        6.69      1.21 o
   2  25   4        0.22        0.53      1.09 o
   3  25   4        1.27       -0.21      1.37 o
   4  25   4        2.20       -1.04      2.03 o
   5  25   4        4.31        8.32      2.20 o
  -7  26   4       11.12       11.44      1.39 o
  -6  26   4        1.38        0.28      1.47 o
  -5  26   4        2.46        4.24      1.46 o
  -4  26   4        0.10        4.73      1.89 o
  -3  26   4       50.35       51.92      3.48 o
  -2  26   4       50.23       59.23      3.24 o
  -1  26   4        2.06        5.07      1.18 o
   0  26   4       42.06       47.48      1.81 o
   1  26   4       14.67       16.53      1.62 o
   2  26   4        1.70        3.62      1.51 o
   3  26   4        1.82        1.37      1.51 o
   4  26   4        0.01        1.83      2.15 o
   5  26   4       13.79       13.90      2.23 o
  -7  27   4        4.05        4.53      1.82 o
  -6  27   4        7.18        7.52      2.06 o
  -5  27   4        8.24       12.69      1.55 o
  -4  27   4        1.31        4.56      1.67 o
  -3  27   4      196.33      193.33     14.22 o
  -2  27   4      104.96      100.14      5.07 o
  -1  27   4        3.31        5.98      1.26 o
   0  27   4       40.07       40.44      1.85 o
   1  27   4       15.82       21.69      1.26 o
   2  27   4       18.59       19.08      1.50 o
   3  27   4        4.58        4.36      1.70 o
   4  27   4        3.35        4.51      2.16 o
  -6  28   4        6.03        7.33      2.16 o
  -5  28   4        0.59        1.90      1.49 o
  -4  28   4        0.49       -0.24      1.64 o
  -3  28   4        9.99       10.60      2.72 o
  -2  28   4       16.58       23.74      2.54 o
  -1  28   4        7.36        9.18      1.34 o
   0  28   4       18.92       18.25      1.39 o
   1  28   4       61.90       60.95      2.59 o
   2  28   4        2.63        5.33      1.45 o
   3  28   4        0.04        2.52      1.48 o
   4  28   4        0.08        2.09      1.53 o
  -6  29   4        0.95        3.17      1.40 o
  -5  29   4       43.04       39.07      1.86 o
  -4  29   4       25.70       27.06      2.28 o
  -3  29   4        0.19        1.33      1.44 o
  -2  29   4       88.63       84.88      6.04 o
  -1  29   4      104.28      108.61      6.11 o
   0  29   4       41.44       41.16      1.60 o
   1  29   4       17.37       13.17      1.53 o
   2  29   4        0.11        1.02      1.52 o
   3  29   4        8.47        7.48      1.55 o
  -5  30   4       14.68       16.64      2.01 o
  -4  30   4       12.46       13.68      2.35 o
  -3  30   4        7.84       11.08      1.40 o
  -2  30   4        0.43        0.04      1.22 o
  -1  30   4       18.30       15.25      1.41 o
   0  30   4        5.80        7.48      1.21 o
   1  30   4        2.33        2.61      1.52 o
   2  30   4        3.00        2.96      1.33 o
   3  30   4        0.18        1.13      1.49 o
  -5  31   4        0.44        1.06      1.89 o
  -4  31   4       21.29       19.44      2.43 o
  -3  31   4       12.70       12.08      1.41 o
  -2  31   4       15.28       15.19      1.74 o
  -1  31   4       30.90       25.60      1.42 o
   0  31   4       19.53       16.67      1.28 o
   1  31   4        0.98        1.55      1.03 o
   2  31   4        0.00       -0.27      1.54 o
   3  31   4        1.13        3.02      4.30 o
  -4  32   4       16.35       14.68      1.93 o
  -3  32   4        0.00        0.46      1.38 o
  -2  32   4        1.70        1.75      1.18 o
  -1  32   4        0.35       -0.54      1.22 o
   0  32   4        1.42        0.69      1.27 o
   1  32   4       19.53       17.39      1.29 o
   2  32   4       36.46       37.39      3.01 o
  -4  33   4       17.93       11.83      3.36 o
  -3  33   4        4.38        6.93      1.54 o
  -2  33   4        4.85        6.32      1.09 o
  -1  33   4        4.15        5.47      1.18 o
   0  33   4        0.72        0.11      1.24 o
   1  33   4        0.44        2.74      1.28 o
  -2  34   4        4.63        4.87      1.53 o
  -1  34   4        0.23       -0.46      1.41 o
   0  34   4        8.40       10.93      1.68 o
 -10   1   5        0.56        2.04      1.23 o
  -9   1   5       19.29       18.63      2.41 o
  -8   1   5       25.37       19.34      1.91 o
  -7   1   5        7.73        9.73      1.32 o
  -6   1   5       18.40       18.97      1.95 o
  -5   1   5        0.75        4.55      1.77 o
  -4   1   5       61.22       57.35      3.14 o
  -3   1   5       44.44       44.11      3.42 o
  -2   1   5      145.33      151.90      6.13 o
  -1   1   5        5.54        3.37      0.85 o
   0   1   5      171.46      160.02      5.49 o
   1   1   5      239.38      252.59     10.40 o
   2   1   5       36.44       32.66      1.44 o
   3   1   5      134.81      144.41      3.47 o
   4   1   5       54.42       56.24      1.87 o
   5   1   5       17.40       15.35      1.55 o
   6   1   5       17.67       18.92      1.69 o
   7   1   5       13.35       13.89      2.97 o
 -10   2   5        0.55        2.18      1.41 o
  -9   2   5        7.44        6.57      1.58 o
  -8   2   5        0.05        3.88      1.82 o
  -7   2   5        9.04        7.74      1.53 o
  -6   2   5       77.54       73.03      1.80 o
  -5   2   5        6.03       10.26      3.36 o
  -4   2   5      222.71      214.00      5.73 o
  -3   2   5      153.96      180.33      4.82 o
  -2   2   5      113.57      139.56      2.21 o
  -1   2   5       18.76       17.28      1.26 o
   0   2   5       12.20       10.43      1.27 o
   1   2   5        2.69        3.12      1.31 o
   2   2   5      125.43      135.69      3.99 o
   3   2   5      444.48      439.84     10.05 o
   4   2   5      409.79      420.28      8.72 o
   5   2   5       27.60       31.53      1.90 o
   6   2   5       11.57       11.80      1.66 o
   7   2   5       11.55        9.77      2.05 o
 -10   3   5       38.31       41.80      1.76 o
  -9   3   5       22.29       25.68      2.00 o
  -8   3   5       25.26       29.37      3.69 o
  -7   3   5       13.45       10.64      1.88 o
  -6   3   5       32.59       34.15      3.23 o
  -5   3   5      398.59      346.17      2.40 o
  -4   3   5      139.87      160.87      6.58 o
  -3   3   5      640.63      636.67     23.13 o
  -2   3   5      107.10       97.97      4.23 o
  -1   3   5        7.19        3.73      1.20 o
   0   3   5      198.00      194.98      6.04 o
   1   3   5      241.83      229.68      8.40 o
   2   3   5       65.06       71.47      2.61 o
   3   3   5       70.96       87.85      1.79 o
   4   3   5      133.73      132.41      3.68 o
   5   3   5       68.36       65.66      2.00 o
   6   3   5        5.96        4.44      1.76 o
   7   3   5        0.03        0.73      2.16 o
 -10   4   5        0.06        1.08      1.15 o
  -9   4   5       18.67       12.87      2.02 o
  -8   4   5       17.78       16.21      1.56 o
  -7   4   5      159.61      138.17     19.86 o
  -6   4   5        7.43        8.08      1.31 o
  -5   4   5      979.40      925.52     44.13 o
  -4   4   5        7.77        9.85      1.35 o
  -3   4   5       57.33       61.26      1.59 o
  -2   4   5      179.92      162.18      5.00 o
  -1   4   5        6.48        4.59      1.45 o
   0   4   5        0.90        2.13      1.40 o
   1   4   5      226.35      243.72     11.21 o
   2   4   5       78.43       67.26      2.01 o
   3   4   5      237.90      255.51      7.21 o
   4   4   5      447.73      460.75      8.93 o
   5   4   5       85.29       74.61      2.04 o
   6   4   5        0.00       -0.56      1.98 o
   7   4   5        4.32        5.09      2.21 o
 -10   5   5        5.81        3.67      1.33 o
  -9   5   5       44.78       42.40      1.39 o
  -8   5   5       62.78       41.90      3.76 o
  -7   5   5       97.48       81.96      9.61 o
  -6   5   5       25.17       31.78      1.96 o
  -5   5   5       42.12       51.03      1.73 o
  -4   5   5      530.14      501.47     17.72 o
  -3   5   5       31.17       36.92      2.09 o
  -2   5   5      410.34      427.33     11.01 o
  -1   5   5      227.08      266.71      9.39 o
   0   5   5       30.16       35.12      1.56 o
   1   5   5       13.36       10.07      1.47 o
   2   5   5       72.26       74.58      3.13 o
   3   5   5       62.10       80.01      3.08 o
   4   5   5      304.01      309.06      4.82 o
   5   5   5       90.12       89.88      2.40 o
   6   5   5        0.25        1.54      2.01 o
   7   5   5        1.27        0.24      2.11 o
 -10   6   5        0.18        0.94      1.29 o
  -9   6   5        0.00        3.21      1.55 o
  -8   6   5       14.28       13.84      1.96 o
  -7   6   5      227.17      204.32     10.39 o
  -6   6   5       83.96       87.74      3.24 o
  -5   6   5       93.65       91.91      5.11 o
  -4   6   5      322.40      326.61     13.84 o
  -3   6   5      393.22      380.26      7.25 o
  -2   6   5      125.07      131.49      4.53 o
  -1   6   5        4.10        4.30      1.41 o
   0   6   5        2.27        5.82      1.64 o
   1   6   5        5.19        5.51      1.87 o
   2   6   5       60.36       76.54      3.67 o
   3   6   5      226.02      231.48      9.81 o
   4   6   5       42.55       42.37      2.12 o
   5   6   5        1.35        2.17      2.04 o
   6   6   5       44.34       39.92      2.31 o
   7   6   5        0.30        0.75      2.69 o
 -10   7   5        1.15        2.08      1.61 o
  -9   7   5       50.99       41.76      1.49 o
  -8   7   5        6.34        8.65      1.38 o
  -7   7   5       33.86       27.30      6.21 o
  -6   7   5       46.06       59.08      2.01 o
  -5   7   5       26.61       30.73      1.29 o
  -4   7   5       89.44       82.72      2.57 o
  -3   7   5        2.48        3.50      1.08 o
  -2   7   5       45.25       45.35      2.18 o
  -1   7   5       50.43       53.43      4.07 o
   0   7   5        3.45        2.31      1.59 o
   1   7   5        9.46       12.41      1.35 o
   2   7   5       36.95       42.30      2.38 o
   3   7   5       23.77       22.94      1.74 o
   4   7   5       39.37       38.38      2.94 o
   5   7   5        0.19        0.28      2.04 o
   6   7   5        0.25        0.69      2.06 o
   7   7   5        0.82        0.47      2.11 o
 -10   8   5        0.99        0.12      1.45 o
  -9   8   5        2.82        4.00      1.47 o
  -8   8   5        8.17        8.71      1.23 o
  -7   8   5      212.70      176.18     17.92 o
  -6   8   5       56.72       55.01      4.55 o
  -5   8   5       26.01       20.59      1.71 o
  -4   8   5       49.80       54.97      1.27 o
  -3   8   5        0.01        1.60      1.18 o
  -2   8   5      425.35      428.50     16.08 o
  -1   8   5      178.04      178.13      6.50 o
   0   8   5       30.25       37.26      2.83 o
   1   8   5      171.30      175.53      6.14 o
   2   8   5      337.95      355.21     14.28 o
   3   8   5        0.21       -1.01      1.93 o
   4   8   5       16.20       15.94      2.19 o
   5   8   5       89.50       89.17      2.58 o
   6   8   5        8.65        9.52      2.10 o
   7   8   5       14.47       15.24      3.38 o
 -10   9   5        0.02       -0.80      1.65 o
  -9   9   5       19.03       17.75      1.61 o
  -8   9   5       10.08        5.98      1.49 o
  -7   9   5        0.56        1.86      1.15 o
  -6   9   5       15.69       12.27      1.37 o
  -5   9   5      259.34      260.05      7.33 o
  -4   9   5      265.08      232.43      7.53 o
  -3   9   5      147.43      146.80      5.78 o
  -2   9   5       27.54       21.39      2.82 o
  -1   9   5       21.40       21.18      1.67 o
   0   9   5       52.37       62.55      4.50 o
   1   9   5       12.48       13.41      1.28 o
   2   9   5      258.63      260.63     10.00 o
   3   9   5       85.29       90.86      5.52 o
   4   9   5       27.53       27.13      1.87 o
   5   9   5       67.80       61.75      4.15 o
   6   9   5        0.02       -0.16      2.08 o
   7   9   5        4.56        4.04      2.17 o
 -10  10   5        0.02        1.34      1.44 o
  -9  10   5        8.91        8.49      1.63 o
  -8  10   5       21.72       16.94      2.28 o
  -7  10   5        3.64        3.41      1.27 o
  -6  10   5       32.91       44.80      1.47 o
  -5  10   5        5.81        5.11      1.11 o
  -4  10   5      248.10      246.87      7.93 o
  -3  10   5       34.89       35.45      1.18 o
  -2  10   5      213.93      214.16     11.05 o
  -1  10   5      238.18      263.25     14.67 o
   0  10   5      251.44      253.65      9.04 o
   1  10   5      278.52      282.59     10.50 o
   2  10   5      371.38      377.78     11.24 o
   3  10   5      402.93      399.24      9.81 o
   4  10   5       56.47       49.69      4.98 o
   5  10   5       78.87       76.24      8.10 o
   6  10   5        0.33       -1.60      2.10 o
   7  10   5        0.27        1.63      2.81 o
 -10  11   5        0.03       -0.07      2.08 o
  -9  11   5        2.93        4.88      1.63 o
  -8  11   5        1.16        4.71      1.37 o
  -7  11   5        1.11        0.99      0.97 o
  -6  11   5      199.79      199.44      4.58 o
  -5  11   5       23.21       27.60      2.97 o
  -4  11   5        1.87        6.53      1.77 o
  -3  11   5      246.70      245.26      9.76 o
  -2  11   5      174.22      173.05     10.28 o
  -1  11   5       13.13       17.36      1.70 o
   0  11   5       13.23       16.55      1.46 o
   1  11   5       11.74       13.39      1.31 o
   2  11   5       32.40       41.38      2.89 o
   3  11   5       21.41       16.61      1.67 o
   4  11   5       26.89       36.15      2.29 o
   5  11   5       14.48       14.00      2.74 o
   6  11   5       17.07       16.34      2.17 o
  -9  12   5        0.38        0.66      1.14 o
  -8  12   5       94.03       80.91      2.20 o
  -7  12   5        0.00        1.09      0.94 o
  -6  12   5       44.40       45.08      1.20 o
  -5  12   5       20.25       29.36      1.04 o
  -4  12   5        0.13        1.13      1.16 o
  -3  12   5       34.35       32.75      1.35 o
  -2  12   5       24.24       33.95      2.66 o
  -1  12   5      365.55      356.93     17.32 o
   0  12   5      109.24      104.68      4.69 o
   1  12   5      248.51      248.33      6.74 o
   2  12   5        9.33       12.34      1.51 o
   3  12   5      224.89      228.99      6.68 o
   4  12   5       15.68       16.85      2.20 o
   5  12   5        7.28        7.03      1.74 o
   6  12   5        0.13        0.54      2.07 o
  -9  13   5       21.88       21.62      1.97 o
  -8  13   5        1.80        3.56      1.21 o
  -7  13   5        0.01        1.85      0.84 o
  -6  13   5      125.46      124.71      7.20 o
  -5  13   5       43.17       45.68      2.12 o
  -4  13   5       42.29       47.51      2.39 o
  -3  13   5        0.34        1.83      1.56 o
  -2  13   5      245.48      258.76     11.01 o
  -1  13   5      110.72      103.93      6.55 o
   0  13   5       86.56       80.27      2.06 o
   1  13   5       14.79       13.80      1.20 o
   2  13   5       96.44       84.57      2.73 o
   3  13   5       14.80       18.18      1.76 o
   4  13   5        1.42        0.81      1.73 o
   5  13   5        0.03       -0.75      3.04 o
   6  13   5       10.36        9.06      2.13 o
  -9  14   5       18.93       20.53      1.91 o
  -8  14   5       13.04       12.91      2.44 o
  -7  14   5       10.96       11.67      0.94 o
  -6  14   5       23.94       23.32      1.79 o
  -5  14   5      174.28      160.16      4.65 o
  -4  14   5      100.15       98.99      3.34 o
  -3  14   5       47.02       45.37      2.36 o
  -2  14   5       45.74       45.54      1.35 o
  -1  14   5        5.93        7.77      1.28 o
   0  14   5        3.31        3.03      1.15 o
   1  14   5        0.32        2.13      1.12 o
   2  14   5       92.08      103.31      5.84 o
   3  14   5       71.05       69.78      5.88 o
   4  14   5        0.26        1.88      2.12 o
   5  14   5       18.82       15.79      2.20 o
   6  14   5        6.90        7.10      1.82 o
  -9  15   5       23.63       25.50      2.04 o
  -8  15   5       34.04       36.60      1.25 o
  -7  15   5        5.52        6.89      1.09 o
  -6  15   5      369.27      366.47     16.09 o
  -5  15   5        0.23        2.12      1.42 o
  -4  15   5      135.99      133.30      9.02 o
  -3  15   5       18.01       15.84      1.15 o
  -2  15   5       31.69       29.52      1.44 o
  -1  15   5      214.80      205.03      8.87 o
   0  15   5       37.41       32.76      1.88 o
   1  15   5       55.81       53.19      1.21 o
   2  15   5       56.78       60.16      3.58 o
   3  15   5       29.08       34.37      6.45 o
   4  15   5        4.17        2.95      2.10 o
   5  15   5        0.37        2.79      2.08 o
   6  15   5       68.22       54.28      2.19 o
  -9  16   5        0.00        1.44      1.19 o
  -8  16   5        7.48        7.85      1.36 o
  -7  16   5        0.95        1.39      1.30 o
  -6  16   5       32.40       39.83      2.02 o
  -5  16   5       39.34       42.17      3.78 o
  -4  16   5       91.24       89.27      9.05 o
  -3  16   5       61.49       62.55      2.97 o
  -2  16   5       59.50       57.77      2.27 o
  -1  16   5        0.92        1.60      1.23 o
   0  16   5      133.43      146.02      3.81 o
   1  16   5       21.61       22.42      1.30 o
   2  16   5        1.02        1.59      1.41 o
   3  16   5        4.82        6.58      3.04 o
   4  16   5       15.80       17.60      1.80 o
   5  16   5        2.17        4.32      1.82 o
   6  16   5        4.66        1.56      1.77 o
  -9  17   5        0.18        1.97      1.70 o
  -8  17   5       12.60       11.64      1.38 o
  -7  17   5        2.20        7.20      1.17 o
  -6  17   5       75.63       64.80      3.84 o
  -5  17   5       11.50       16.21      1.47 o
  -4  17   5       10.56       13.30      1.21 o
  -3  17   5      392.45      383.09     19.60 o
  -2  17   5      349.24      328.48     14.44 o
  -1  17   5      109.43      121.17      5.89 o
   0  17   5       50.92       58.83      1.95 o
   1  17   5       84.21       85.49      2.46 o
   2  17   5        4.76        7.09      1.43 o
   3  17   5       36.18       40.12      3.17 o
   4  17   5        0.55        0.70      2.62 o
   5  17   5        2.37        2.58      1.69 o
   6  17   5        7.33        8.82      1.83 o
  -9  18   5        0.24        3.64      2.98 o
  -8  18   5       38.26       41.08      1.51 o
  -7  18   5       16.62       11.05      1.21 o
  -6  18   5       17.59       20.10      1.25 o
  -5  18   5      146.94      128.85      4.74 o
  -4  18   5      269.89      253.03     15.96 o
  -3  18   5       22.06       19.98      1.34 o
  -2  18   5       24.38       25.10      1.40 o
  -1  18   5      165.93      169.87      5.98 o
   0  18   5       57.19       53.75      2.03 o
   1  18   5       42.95       47.09      2.37 o
   2  18   5       96.62       90.28      4.79 o
   3  18   5        1.33        1.19      2.20 o
   4  18   5        4.62        4.40      3.24 o
   5  18   5       14.35       16.70      2.24 o
  -8  19   5        8.94        6.60      1.30 o
  -7  19   5       14.54        9.33      1.13 o
  -6  19   5      112.48      122.38      6.21 o
  -5  19   5       28.04       30.61      2.06 o
  -4  19   5      192.10      194.70     14.35 o
  -3  19   5       17.99       22.12      1.72 o
  -2  19   5       60.38       71.33      5.51 o
  -1  19   5        0.01        2.28      1.22 o
   0  19   5        0.97        4.65      1.23 o
   1  19   5       11.65       13.60      1.12 o
   2  19   5       66.41       70.00      2.80 o
   3  19   5       39.79       37.21      2.43 o
   4  19   5        3.03        2.23      1.75 o
   5  19   5        8.63       11.04      1.84 o
  -8  20   5       45.74       42.70      2.49 o
  -7  20   5        0.01        1.52      1.20 o
  -6  20   5       10.89        9.57      1.63 o
  -5  20   5        3.47        4.50      1.24 o
  -4  20   5       15.64       18.84      1.45 o
  -3  20   5      190.62      209.42     13.99 o
  -2  20   5       57.58       59.75      5.28 o
  -1  20   5      100.71      108.14      3.08 o
   0  20   5       25.25       27.71      1.16 o
   1  20   5       62.08       70.84      2.60 o
   2  20   5       38.02       31.15      1.59 o
   3  20   5        0.74       -0.59      1.69 o
   4  20   5        0.86        2.58      1.71 o
   5  20   5        0.11        0.81      2.15 o
  -8  21   5        8.29        8.19      1.19 o
  -7  21   5        2.63        2.91      1.31 o
  -6  21   5       14.62        8.80      1.62 o
  -5  21   5       61.25       56.79      2.30 o
  -4  21   5        1.37        3.57      1.64 o
  -3  21   5       37.66       37.70      2.35 o
  -2  21   5        3.32        2.32      1.81 o
  -1  21   5       41.54       44.74      1.40 o
   0  21   5        0.72        1.70      1.21 o
   1  21   5       33.90       39.62      1.25 o
   2  21   5      113.94      108.78      6.58 o
   3  21   5        9.82        5.86      1.74 o
   4  21   5       16.80       17.53      2.16 o
   5  21   5        5.10        6.73      2.22 o
  -8  22   5        3.12        3.22      1.53 o
  -7  22   5        1.42        0.89      1.17 o
  -6  22   5       14.15       13.96      1.46 o
  -5  22   5        4.36        5.58      1.69 o
  -4  22   5        1.91        3.80      1.60 o
  -3  22   5       35.75       35.56      1.49 o
  -2  22   5       74.49       73.84      5.75 o
  -1  22   5       34.76       37.84      3.06 o
   0  22   5        0.09        0.59      1.13 o
   1  22   5       42.38       44.68      1.51 o
   2  22   5       36.51       32.71      1.47 o
   3  22   5       29.40       28.92      2.84 o
   4  22   5        0.30        0.01      1.75 o
   5  22   5       36.19       22.03      2.53 o
  -7  23   5       22.15       20.80      3.52 o
  -6  23   5       41.11       43.23      1.57 o
  -5  23   5        1.77        1.87      1.88 o
  -4  23   5        1.19        3.23      1.43 o
  -3  23   5       23.22       21.39      1.96 o
  -2  23   5       14.40       12.50      1.27 o
  -1  23   5        2.27        4.64      1.23 o
   0  23   5       24.26       24.58      1.22 o
   1  23   5        2.69        4.25      1.18 o
   2  23   5        1.14        2.39      1.43 o
   3  23   5        6.02        2.82      3.80 o
   4  23   5        6.96        9.04      3.82 o
  -7  24   5        5.61        5.99      1.37 o
  -6  24   5        1.24        2.04      1.69 o
  -5  24   5        0.36        0.06      1.38 o
  -4  24   5       87.45       84.28      8.95 o
  -3  24   5        0.18       -0.79      1.50 o
  -2  24   5      121.30      120.30      9.23 o
  -1  24   5       78.18       83.05      1.86 o
   0  24   5        5.53        2.66      1.16 o
   1  24   5       11.05       13.68      1.11 o
   2  24   5       46.76       53.01      3.88 o
   3  24   5       17.18       14.41      2.53 o
   4  24   5        3.44        0.99      2.20 o
  -7  25   5        1.32        3.28      1.45 o
  -6  25   5        4.89        6.09      1.47 o
  -5  25   5       58.52       56.05      3.84 o
  -4  25   5       26.55       21.31      1.67 o
  -3  25   5       48.62       49.24      3.56 o
  -2  25   5       17.60       18.86      2.64 o
  -1  25   5        0.83        1.46      1.18 o
   0  25   5       10.09       10.64      1.44 o
   1  25   5        4.42        4.32      1.06 o
   2  25   5        5.75        6.25      1.68 o
   3  25   5        1.74        3.09      2.18 o
   4  25   5        4.03        6.19      1.89 o
  -6  26   5       36.17       29.43      3.16 o
  -5  26   5       52.73       50.99      4.93 o
  -4  26   5       10.10       12.76      2.79 o
  -3  26   5        1.58        0.63      1.72 o
  -2  26   5        6.29        9.14      1.66 o
  -1  26   5        0.48       -0.10      1.26 o
   0  26   5        0.03        1.75      1.29 o
   1  26   5        5.95        5.94      1.03 o
   2  26   5       22.35       25.98      1.74 o
   3  26   5        8.25        7.46      4.46 o
  -6  27   5        7.60        9.32      1.58 o
  -5  27   5       29.57       29.04      5.00 o
  -4  27   5        1.79        4.96      1.76 o
  -3  27   5       28.80       22.68      1.76 o
  -2  27   5       17.98       15.19      1.78 o
  -1  27   5       18.87       28.32      1.75 o
   0  27   5       13.36       10.08      1.25 o
   1  27   5        0.11        0.98      0.97 o
   2  27   5        0.02        2.28      1.61 o
   3  27   5        9.51       10.92      2.22 o
  -6  28   5        1.62        2.38      1.52 o
  -5  28   5       27.85       23.24      1.59 o
  -4  28   5       41.72       33.13      1.65 o
  -3  28   5        0.12        0.77      1.32 o
  -2  28   5        1.83        0.88      1.31 o
  -1  28   5        0.79        1.54      1.32 o
   0  28   5        6.01        8.64      1.23 o
   1  28   5       10.17        7.42      1.12 o
   2  28   5        6.38        6.99      1.71 o
  -5  29   5        0.23        2.06      1.52 o
  -4  29   5        1.19        3.03      1.78 o
  -3  29   5        2.10        1.52      1.41 o
  -2  29   5        2.33        2.68      1.23 o
  -1  29   5        1.20        2.08      1.47 o
   0  29   5       15.31       12.96      1.26 o
   1  29   5        4.57        4.68      1.13 o
   2  29   5        0.88        1.11      1.34 o
  -4  30   5        7.03        7.48      1.76 o
  -3  30   5        8.03        5.77      1.82 o
  -2  30   5        0.30       -1.21      1.21 o
  -1  30   5        1.65        2.17      1.36 o
   0  30   5        6.80        5.96      1.68 o
   1  30   5       10.47       10.84      1.10 o
  -4  31   5        1.43        2.60      2.29 o
  -3  31   5       10.92        8.48      1.64 o
  -2  31   5        9.13        6.03      1.17 o
  -1  31   5       31.87       32.66      2.48 o
   0  31   5       31.99       27.76      1.50 o
   1  31   5        0.06       -0.35      2.88 o
  -2  32   5        2.45        3.64      1.54 o
  -1  32   5        4.00        3.42      1.55 o
 -10   0   6       12.33       13.77      2.98 o
  -9   0   6        4.30        5.65      1.87 o
  -8   0   6        3.33        0.90      1.87 o
  -7   0   6       47.52       60.08      2.74 o
  -6   0   6      160.60      158.83      3.16 o
  -5   0   6        0.60        3.57      2.53 o
  -4   0   6     2226.69     2182.23      7.74 o
  -3   0   6      131.92      113.85      2.33 o
  -2   0   6       25.30       30.51      1.63 o
  -1   0   6      403.89      410.64     28.74 o
   0   0   6        7.38        4.78      1.98 o
   1   0   6      410.38      400.61     39.68 o
   2   0   6      213.78      206.23     17.73 o
   3   0   6       32.64       36.05      2.23 o
   4   0   6        0.63        1.88      2.19 o
   5   0   6        0.05       -0.85      2.30 o
   6   0   6       68.07       56.31      2.88 o
 -10   1   6        0.44       -1.26      2.10 o
  -9   1   6        0.17        2.24      1.94 o
  -8   1   6        8.25        4.36      3.90 o
  -7   1   6        0.88        4.42      1.49 o
  -6   1   6       92.63       86.03      8.97 o
  -5   1   6      122.51      117.33      7.27 o
  -3   1   6      422.53      402.73     14.29 o
  -2   1   6       36.05       36.10      1.12 o
  -1   1   6       66.97       66.39      2.44 o
   0   1   6        0.06        1.61      1.19 o
   1   1   6        0.04        4.18      1.41 o
   2   1   6       28.05       29.31      1.52 o
   3   1   6        6.48        7.37      1.53 o
   4   1   6       31.45       27.08      1.70 o
   5   1   6        0.43        0.81      1.66 o
   6   1   6        1.09        2.90      1.83 o
 -10   2   6        1.37       -2.05      2.05 o
  -9   2   6        0.33        1.48      1.59 o
  -8   2   6        0.26        2.98      1.49 o
  -7   2   6        6.72        5.59      1.31 o
  -6   2   6       20.06       17.97      1.84 o
  -5   2   6      133.85      146.49      8.67 o
  -4   2   6      118.47      118.52     11.26 o
  -3   2   6       84.17       81.86      3.45 o
  -2   2   6      454.28      466.43      8.64 o
  -1   2   6       72.15       75.04      4.67 o
   0   2   6       99.93      111.69      3.29 o
   1   2   6      158.70      165.14      7.24 o
   2   2   6       67.01       71.51      2.58 o
   3   2   6       11.93       11.60      1.49 o
   4   2   6        7.17        9.84      1.55 o
   5   2   6        6.80        7.96      1.64 o
   6   2   6       26.01       21.46      2.10 o
 -10   3   6        0.65       -1.53      2.95 o
  -9   3   6        0.13        1.72      2.50 o
  -8   3   6       21.20       17.64      1.72 o
  -7   3   6        0.05        2.17      1.87 o
  -6   3   6       50.71       54.87      1.63 o
  -5   3   6       88.55       75.32      3.02 o
  -4   3   6      227.37      239.14      8.67 o
  -3   3   6      185.53      189.88      7.88 o
  -2   3   6       44.45       50.66      1.77 o
  -1   3   6        3.40        5.72      1.28 o
   0   3   6        4.25        3.32      1.21 o
   1   3   6       17.76       14.02      1.48 o
   2   3   6       14.73       14.22      1.43 o
   3   3   6        0.08        2.32      1.41 o
   4   3   6       97.34       92.86      1.90 o
   5   3   6        0.74        1.05      1.65 o
   6   3   6        0.57        2.10      2.08 o
  -9   4   6        6.56        6.01      1.64 o
  -8   4   6        4.35        6.35      1.53 o
  -7   4   6       53.39       39.87      3.42 o
  -6   4   6       37.71       38.60      2.34 o
  -5   4   6      129.10      112.76      8.70 o
  -4   4   6     1107.29     1065.17     45.47 o
  -3   4   6      355.42      349.24      5.38 o
  -2   4   6        2.41        3.43      1.22 o
  -1   4   6        0.01        1.40      1.31 o
   0   4   6        0.01        1.37      1.37 o
   1   4   6        8.32        8.73      1.40 o
   2   4   6       16.60       20.51      1.58 o
   3   4   6        0.01        2.18      1.21 o
   4   4   6        2.28        3.64      1.31 o
   5   4   6       24.20       22.47      1.84 o
   6   4   6        0.43        2.30      2.11 o
  -9   5   6        0.01        2.05      1.95 o
  -8   5   6       24.93       29.74      1.96 o
  -7   5   6        0.88        3.04      1.86 o
  -6   5   6       30.86       23.51      3.94 o
  -5   5   6        7.15        6.16      1.39 o
  -3   5   6       70.39       67.80      1.74 o
  -2   5   6       40.06       49.30      1.72 o
  -1   5   6      285.34      306.41      9.49 o
   0   5   6      246.00      238.79     16.00 o
   1   5   6      116.91      123.73      5.00 o
   2   5   6       12.04       13.76      1.51 o
   3   5   6       24.90       22.79      1.85 o
   4   5   6        9.19       10.03      1.68 o
   5   5   6       18.31       16.74      1.81 o
   6   5   6        2.69        2.60      2.16 o
  -9   6   6       16.00       16.28      1.70 o
  -8   6   6       69.46       65.85      1.79 o
  -7   6   6       26.24       27.45      1.63 o
  -6   6   6       41.85       40.05      4.18 o
  -5   6   6       14.71       15.12      1.13 o
  -4   6   6      545.27      540.41     16.19 o
  -3   6   6        4.22        4.50      1.07 o
  -2   6   6      233.64      233.40      9.54 o
  -1   6   6       25.46       27.35      1.55 o
   0   6   6        0.59        4.29      1.52 o
   1   6   6        0.11        0.16      1.36 o
   2   6   6       14.43       14.28      1.51 o
   3   6   6        4.63        9.04      1.50 o
   4   6   6        1.05        2.42      1.59 o
   5   6   6        7.88        8.95      1.84 o
   6   6   6       10.19        8.64      2.23 o
  -9   7   6        0.51        0.80      1.21 o
  -8   7   6        3.76        4.37      1.84 o
  -7   7   6       34.30       38.50      4.06 o
  -6   7   6       90.68       90.06      4.56 o
  -5   7   6      295.89      304.07      6.72 o
  -4   7   6      238.85      235.62      4.31 o
  -3   7   6       22.78       18.09      1.65 o
  -2   7   6        0.35        3.54      1.39 o
  -1   7   6       46.78       42.82      3.13 o
   0   7   6      246.51      295.90     16.46 o
   1   7   6       10.03       11.13      1.51 o
   2   7   6        2.05        1.10      1.52 o
   3   7   6        6.49        6.02      1.26 o
   4   7   6       13.91       13.18      1.69 o
   5   7   6       11.61       12.79      2.20 o
   6   7   6        0.41        3.15      2.24 o
  -9   8   6        0.83        3.01      1.38 o
  -8   8   6        5.54        1.61      2.67 o
  -7   8   6       28.98       23.96      1.40 o
  -6   8   6       10.07        6.80      1.05 o
  -5   8   6      189.63      172.15      4.70 o
  -4   8   6       46.31       46.70      1.66 o
  -3   8   6      253.62      248.51      6.82 o
  -2   8   6       21.53       24.20      2.32 o
  -1   8   6      122.89      115.02      5.12 o
   0   8   6       45.59       50.96      2.18 o
   1   8   6       38.91       38.63      3.17 o
   2   8   6        1.84        0.52      1.45 o
   3   8   6        1.99        2.41      1.55 o
   4   8   6       11.83       15.62      1.54 o
   5   8   6        1.29        3.02      2.08 o
   6   8   6        4.32        3.26      3.09 o
  -9   9   6        0.45        2.08      1.61 o
  -8   9   6       14.56       16.99      1.25 o
  -7   9   6        1.77        3.42      1.31 o
  -6   9   6        1.57        2.95      1.13 o
  -5   9   6      165.51      160.79      6.72 o
  -4   9   6       78.02       82.02      1.39 o
  -3   9   6       56.98       46.65      7.28 o
  -2   9   6      375.82      381.06     20.75 o
  -1   9   6      199.93      180.49     13.20 o
   0   9   6       40.12       36.06      2.26 o
   1   9   6        1.12        1.64      1.31 o
   2   9   6       24.90       19.75      1.30 o
   3   9   6        2.16        3.56      1.47 o
   4   9   6        6.38        9.49      1.76 o
   5   9   6        7.20        2.85      2.15 o
  -9  10   6        1.82        3.00      1.58 o
  -8  10   6        2.22        2.78      1.08 o
  -7  10   6       19.71       15.30      2.49 o
  -6  10   6       72.28       59.98      1.88 o
  -5  10   6       16.08       19.63      2.70 o
  -4  10   6      151.66      153.04      4.29 o
  -3  10   6      317.03      302.01     12.85 o
  -2  10   6       65.82       69.99      3.82 o
  -1  10   6        0.23        2.86      1.46 o
   0  10   6        9.54       10.74      1.73 o
   1  10   6       36.38       29.85      2.13 o
   2  10   6        7.71        6.62      1.31 o
   3  10   6        1.21        1.85      1.58 o
   4  10   6       17.89       20.53      1.57 o
   5  10   6       11.56       13.36      2.18 o
  -9  11   6        5.89        6.95      1.28 o
  -8  11   6        2.69        5.94      1.33 o
  -7  11   6        3.27        4.33      1.53 o
  -6  11   6       20.64       25.04      1.49 o
  -5  11   6       71.94       81.73      3.02 o
  -4  11   6      111.96      114.19      5.38 o
  -3  11   6      172.47      181.37     11.18 o
  -2  11   6       61.03       69.02      3.91 o
  -1  11   6        4.14        4.44      1.57 o
   0  11   6       28.31       28.15      2.04 o
   1  11   6       37.61       35.92      1.60 o
   2  11   6        6.17        5.52      1.42 o
   3  11   6       11.76       15.46      1.33 o
   4  11   6        1.69        2.51      1.72 o
   5  11   6        0.14        1.61      2.11 o
  -9  12   6        1.36        0.76      1.06 o
  -8  12   6        0.07        1.29      1.19 o
  -7  12   6       15.17       13.58      0.97 o
  -6  12   6        3.16        3.83      1.10 o
  -5  12   6        9.58       13.91      1.25 o
  -4  12   6        4.75        3.62      1.01 o
  -3  12   6      257.50      263.17     12.07 o
  -2  12   6      168.31      166.71     10.43 o
  -1  12   6       50.11       49.32      2.24 o
   0  12   6        4.36        8.12      2.26 o
   1  12   6        1.56        4.35      1.19 o
   2  12   6       13.05       14.43      1.26 o
   3  12   6       19.97       19.22      1.41 o
   4  12   6       37.29       31.29      2.26 o
   5  12   6       23.29       20.68      2.26 o
  -9  13   6       10.00        9.98      1.23 o
  -8  13   6        1.72        3.33      1.56 o
  -7  13   6        0.06        2.79      0.93 o
  -6  13   6        0.08        1.38      1.09 o
  -5  13   6       32.86       25.02      1.25 o
  -4  13   6        5.65        8.59      1.41 o
  -3  13   6      555.82      515.18     33.32 o
  -2  13   6      134.57      135.67      5.87 o
  -1  13   6       18.98       20.26      1.44 o
   0  13   6        2.79        3.31      1.45 o
   1  13   6        4.31        4.43      1.09 o
   2  13   6       26.09       32.05      1.32 o
   3  13   6       22.89       24.48      1.48 o
   4  13   6        2.41        4.38      1.73 o
   5  13   6        5.29        4.72      2.18 o
  -9  14   6        0.42       -0.12      1.28 o
  -8  14   6        0.36        2.80      1.19 o
  -7  14   6        3.63        4.69      0.93 o
  -6  14   6      120.84      112.53      2.78 o
  -5  14   6        0.10       -0.71      0.88 o
  -4  14   6        4.74        8.91      1.20 o
  -3  14   6       12.55       16.89      2.39 o
  -2  14   6        3.28        5.72      1.28 o
  -1  14   6       38.15       39.95      2.25 o
   0  14   6       87.78       84.29      3.47 o
   1  14   6       66.68       75.55      2.71 o
   2  14   6       41.04       38.97      1.71 o
   3  14   6       15.79       14.41      1.34 o
   4  14   6        0.98        2.21      2.10 o
   5  14   6        1.10        0.22      1.54 o
  -8  15   6        3.93        5.10      1.35 o
  -7  15   6        2.78        4.18      1.09 o
  -6  15   6       46.69       45.49      3.14 o
  -5  15   6       13.62       16.53      1.20 o
  -4  15   6        6.49       10.70      1.18 o
  -3  15   6       38.34       36.14      1.49 o
  -2  15   6        4.85        7.37      1.15 o
  -1  15   6       38.59       39.90      1.64 o
   0  15   6       86.50       95.61      3.41 o
   1  15   6       31.17       36.63      1.27 o
   2  15   6       29.79       26.94      1.38 o
   3  15   6        0.13        2.13      1.88 o
   4  15   6        0.60        2.07      1.48 o
   5  15   6        0.03        0.83      2.16 o
  -8  16   6        2.60        3.03      1.03 o
  -7  16   6        8.98        8.01      0.97 o
  -6  16   6      168.24      153.21      6.68 o
  -5  16   6      325.79      331.83      8.94 o
  -4  16   6       45.62       43.66      1.92 o
  -3  16   6       16.09       16.14      1.37 o
  -2  16   6      201.93      184.91      6.35 o
  -1  16   6        1.41        1.56      1.26 o
   0  16   6       12.91       17.49      1.11 o
   1  16   6       38.06       37.76      1.27 o
   2  16   6        0.39        0.60      1.24 o
   3  16   6        1.81        2.38      1.70 o
   4  16   6       11.28       12.18      2.27 o
  -8  17   6       12.20       11.04      1.10 o
  -7  17   6        6.50        6.05      0.92 o
  -6  17   6        1.75        2.64      1.06 o
  -5  17   6       10.22       12.48      1.46 o
  -4  17   6       20.16       21.32      1.41 o
  -3  17   6       43.10       43.35      2.62 o
  -2  17   6      117.04      119.72      6.04 o
  -1  17   6       74.60       76.88      2.50 o
   0  17   6       17.67       18.77      1.27 o
   1  17   6        1.11        1.56      1.14 o
   2  17   6       12.98       15.20      1.20 o
   3  17   6        3.99        0.98      1.55 o
   4  17   6        1.57        2.95      1.80 o
  -8  18   6        2.80        3.92      1.01 o
  -7  18   6        4.32        5.89      0.98 o
  -6  18   6       55.63       47.68      2.08 o
  -5  18   6       20.16       19.54      2.51 o
  -4  18   6       92.66       81.04      4.69 o
  -3  18   6        1.68        4.21      1.10 o
  -2  18   6       41.19       39.74      2.33 o
  -1  18   6        1.08        1.36      1.40 o
   0  18   6       50.59       57.95      1.42 o
   1  18   6        8.37        7.47      1.17 o
   2  18   6        7.23       10.56      1.28 o
   3  18   6       17.16       16.54      1.72 o
   4  18   6       18.73       19.59      1.92 o
  -8  19   6        1.92        2.19      1.02 o
  -7  19   6        0.99        2.74      0.93 o
  -6  19   6        2.41        0.99      1.40 o
  -5  19   6       50.64       51.48      3.63 o
  -4  19   6        4.68        3.47      1.01 o
  -3  19   6       32.01       33.00      1.29 o
  -2  19   6        1.80        1.97      1.51 o
  -1  19   6        0.04        1.18      1.12 o
   0  19   6        4.01        6.47      1.11 o
   1  19   6        0.11        1.14      1.12 o
   2  19   6        0.61        1.33      1.14 o
   3  19   6        1.71        2.44      1.37 o
   4  19   6        1.65        0.20      2.24 o
  -7  20   6        0.17        1.32      1.41 o
  -6  20   6        3.91        5.30      1.38 o
  -5  20   6        5.24        4.22      1.39 o
  -4  20   6        3.63        7.11      1.59 o
  -3  20   6        0.01        1.38      1.23 o
  -2  20   6       29.28       21.45      1.20 o
  -1  20   6        0.15        1.08      1.23 o
   0  20   6        0.28        1.62      1.19 o
   1  20   6        4.44        6.71      1.28 o
   2  20   6        9.43       10.71      1.34 o
   3  20   6       13.81       16.23      2.36 o
   4  20   6        9.00        4.05      2.27 o
  -7  21   6        2.02        1.82      1.62 o
  -6  21   6        0.47        0.16      1.25 o
  -5  21   6        0.00        0.06      1.20 o
  -4  21   6        1.08        0.23      1.22 o
  -3  21   6       21.66       18.47      1.45 o
  -2  21   6       12.40       14.99      1.27 o
  -1  21   6        9.59        9.69      1.25 o
   0  21   6        1.23        4.54      1.15 o
   1  21   6        4.01        6.45      1.18 o
   2  21   6        0.24       -0.58      1.29 o
   3  21   6        4.08        4.15      1.51 o
  -7  22   6        3.56        4.08      1.33 o
  -6  22   6        0.49        0.84      1.00 o
  -5  22   6        7.42        9.09      1.26 o
  -4  22   6        2.57        4.53      1.04 o
  -3  22   6        5.45        3.67      1.06 o
  -2  22   6       37.15       39.34      3.37 o
  -1  22   6        0.02        0.19      1.16 o
   0  22   6       12.82       15.21      1.33 o
   1  22   6       40.34       37.06      1.41 o
   2  22   6        4.93        6.05      1.47 o
   3  22   6        1.28        4.25      1.74 o
  -6  23   6        3.19        1.86      1.82 o
  -5  23   6       35.26       31.28      4.23 o
  -4  23   6        0.65        1.08      1.56 o
  -3  23   6       79.65       81.55      4.87 o
  -2  23   6        2.91        4.96      1.37 o
  -1  23   6       38.96       42.29      3.42 o
   0  23   6       90.02       93.67      5.39 o
   1  23   6       37.35       41.75      2.18 o
   2  23   6        0.74        0.94      1.48 o
   3  23   6        7.26        2.93      1.54 o
  -6  24   6        9.57       12.85      2.26 o
  -5  24   6        4.70        5.19      1.47 o
  -4  24   6        1.18        0.24      1.70 o
  -3  24   6       19.62       23.08      1.35 o
  -2  24   6       20.98       23.24      1.94 o
  -1  24   6       10.63       12.40      1.59 o
   0  24   6        7.94       11.23      1.08 o
   1  24   6       16.67       21.00      1.61 o
   2  24   6       11.05       10.24      1.40 o
  -6  25   6        2.51       -0.13      1.47 o
  -5  25   6        0.48        0.22      1.31 o
  -4  25   6        2.30        2.66      1.49 o
  -3  25   6        1.39        1.26      1.30 o
  -2  25   6        1.70        3.04      2.12 o
  -1  25   6       50.50       45.74      3.68 o
   0  25   6       12.68       17.37      1.37 o
   1  25   6       44.50       36.99      1.32 o
   2  25   6        9.27        6.29      1.40 o
  -5  26   6       66.42       60.83      7.34 o
  -4  26   6        6.19        3.52      1.99 o
  -3  26   6        6.16        7.40      1.29 o
  -2  26   6        0.20        2.32      1.28 o
  -1  26   6        5.88        5.83      1.19 o
   0  26   6        1.37        1.70      1.32 o
   1  26   6        0.00        1.48      1.14 o
   2  26   6        0.02        0.55      2.91 o
  -5  27   6        0.18        1.11      2.57 o
  -4  27   6        4.34        4.11      1.37 o
  -3  27   6       61.81       50.69      7.70 o
  -2  27   6       23.31       22.28      1.79 o
  -1  27   6        3.26        3.48      1.18 o
   0  27   6        0.32        1.20      1.30 o
   1  27   6        4.51        4.97      1.23 o
  -4  28   6        5.67        6.00      1.56 o
  -3  28   6        4.65        2.83      2.08 o
  -2  28   6       31.71       30.08      1.61 o
  -1  28   6       23.70       20.45      1.22 o
   0  28   6        1.88        2.71      1.11 o
  -3  29   6       13.89       10.86      3.16 o
  -2  29   6        5.58        3.98      1.42 o
  -1  29   6        8.95        8.27      1.58 o
  -9   1   7        1.02        1.80      2.97 o
  -8   1   7       13.07       15.09      1.62 o
  -7   1   7        5.63        7.91      1.85 o
  -6   1   7        0.11       -1.27      1.27 o
  -5   1   7       66.24       65.37      3.00 o
  -4   1   7       18.03       16.49      1.66 o
  -3   1   7       32.31       39.48      1.17 o
  -2   1   7       90.20       83.98      2.32 o
  -1   1   7      227.87      231.28      8.07 o
   0   1   7      214.46      197.26      6.22 o
   1   1   7        6.28        5.90      1.39 o
   2   1   7        2.91        2.81      1.23 o
   3   1   7        1.55        1.56      1.46 o
   4   1   7        1.99        0.39      1.61 o
  -9   2   7        3.18        3.13      1.62 o
  -8   2   7        3.27        5.81      1.91 o
  -7   2   7        6.87        6.72      1.36 o
  -6   2   7       16.99       13.04      1.84 o
  -5   2   7       31.93       38.75      2.01 o
  -4   2   7      101.24       96.38      3.27 o
  -3   2   7      119.86      118.91      3.32 o
  -2   2   7       95.85      106.82      4.06 o
  -1   2   7      148.69      145.68      6.74 o
   0   2   7       91.28       97.97      4.93 o
   1   2   7       21.91       27.37      1.64 o
   2   2   7        3.02        3.33      1.42 o
   3   2   7        1.77        2.68      1.47 o
   4   2   7       20.83       20.60      1.68 o
  -9   3   7        5.73        4.48      2.55 o
  -8   3   7        0.19        0.71      1.32 o
  -7   3   7        0.05       -1.08      1.85 o
  -6   3   7        6.98        8.67      1.55 o
  -5   3   7       24.75       25.33      1.62 o
  -4   3   7       16.95       24.50      1.39 o
  -3   3   7        3.09       10.31      1.27 o
  -2   3   7       12.80       25.94      2.04 o
  -1   3   7        1.66        2.83      1.61 o
   0   3   7       12.67       15.51      2.07 o
   1   3   7        8.76        9.19      1.25 o
   2   3   7       36.97       39.24      1.54 o
   3   3   7       18.93       20.78      1.58 o
   4   3   7        0.68        1.03      1.63 o
  -9   4   7        2.63        4.55      2.67 o
  -8   4   7        0.09        0.82      1.89 o
  -7   4   7       20.06       17.87      1.62 o
  -6   4   7       43.77       46.01      4.80 o
  -5   4   7       27.32       35.91      1.28 o
  -4   4   7       23.20       28.65      2.31 o
  -3   4   7      253.30      256.28      5.87 o
  -2   4   7       28.09       29.32      1.30 o
  -1   4   7        6.18        4.80      1.62 o
   0   4   7       10.31        6.38      1.25 o
   1   4   7       35.65       23.69      1.38 o
   2   4   7        2.26        3.21      1.45 o
   3   4   7       19.11       20.27      1.83 o
   4   4   7       24.98       23.69      2.00 o
  -9   5   7        0.49        2.05      2.05 o
  -8   5   7        0.33        1.87      1.96 o
  -7   5   7        9.68        5.97      1.66 o
  -6   5   7        0.00        3.59      1.55 o
  -5   5   7       24.94       29.78      1.33 o
  -4   5   7       35.16       29.75      2.03 o
  -3   5   7       74.13       60.87      2.84 o
  -2   5   7      170.76      151.09      6.43 o
  -1   5   7      180.06      189.94     10.81 o
   0   5   7       41.42       31.16      1.91 o
   1   5   7       21.88       19.77      1.52 o
   2   5   7        3.93        4.02      1.49 o
   3   5   7       25.60       22.85      1.66 o
   4   5   7        3.65        5.15      1.86 o
  -9   6   7        4.81        6.08      1.75 o
  -8   6   7        0.01       -0.65      2.36 o
  -7   6   7       58.25       64.89      2.10 o
  -6   6   7       31.14       36.93      1.60 o
  -5   6   7       16.91       13.27      1.54 o
  -4   6   7        9.33        5.24      1.09 o
  -3   6   7      191.95      160.86     16.42 o
  -2   6   7      123.53      115.84      6.46 o
  -1   6   7       73.74       64.86      5.79 o
   0   6   7       23.25       29.73      2.26 o
   1   6   7       40.99       35.91      3.05 o
   2   6   7       15.03       16.63      1.61 o
   3   6   7        2.86        5.02      1.87 o
   4   6   7        0.39        0.43      1.85 o
  -9   7   7        3.76        5.13      2.12 o
  -8   7   7        0.03        3.72      1.91 o
  -7   7   7        1.15        6.30      2.20 o
  -6   7   7        0.34        0.98      0.96 o
  -5   7   7       48.47       53.74      1.80 o
  -4   7   7        6.74        8.33      1.36 o
  -3   7   7       62.57       54.16      4.46 o
  -2   7   7       84.39       88.68      4.28 o
  -1   7   7       10.71        9.76      1.30 o
   0   7   7       15.63       18.87      1.53 o
   1   7   7        0.00        2.33      1.69 o
   2   7   7        4.67        7.08      1.79 o
   3   7   7       20.55       17.63      1.89 o
   4   7   7        1.85        2.66      1.57 o
  -8   8   7        3.78        2.62      2.20 o
  -7   8   7       48.43       46.06      2.25 o
  -6   8   7       49.34       46.08      2.40 o
  -5   8   7       58.23       61.38      3.04 o
  -4   8   7       71.05       82.52      3.50 o
  -3   8   7       38.46       41.95      1.70 o
  -2   8   7        0.07        2.60      1.22 o
  -1   8   7       78.09       67.50      7.48 o
   0   8   7        5.34        7.88      1.63 o
   1   8   7       52.73       52.36      3.44 o
   2   8   7       40.95       40.74      2.45 o
   3   8   7       14.48       19.17      1.93 o
   4   8   7        0.85        3.80      1.99 o
  -8   9   7        1.16        1.94      1.86 o
  -7   9   7        0.07        2.70      1.51 o
  -6   9   7        3.40        6.16      2.13 o
  -5   9   7       85.26       73.26      2.17 o
  -4   9   7        7.73        8.17      1.28 o
  -3   9   7       46.57       41.65      3.84 o
  -2   9   7       63.70       58.63      4.34 o
  -1   9   7        0.07        0.82      1.06 o
   0   9   7       78.89       82.90      5.63 o
   1   9   7        3.75        4.99      1.44 o
   2   9   7       11.46       14.87      1.60 o
   3   9   7       36.58       38.02      2.01 o
   4   9   7        4.64        5.08      1.67 o
  -8  10   7        6.43        7.76      1.06 o
  -7  10   7        1.79        0.96      1.32 o
  -6  10   7       50.65       46.44      1.93 o
  -5  10   7        5.71        7.84      1.08 o
  -4  10   7        0.78        3.86      0.96 o
  -3  10   7       81.52       78.92      2.93 o
  -2  10   7       72.51       65.94      2.73 o
  -1  10   7        7.74        9.78      1.78 o
   0  10   7        1.98        1.56      2.74 o
   1  10   7       11.61       17.18      1.56 o
   2  10   7        1.16        2.50      1.82 o
   3  10   7       17.06       18.02      1.96 o
   4  10   7       13.46       13.96      2.46 o
  -8  11   7        0.08        0.18      1.12 o
  -7  11   7        0.09        1.84      1.22 o
  -6  11   7        0.33        2.34      1.09 o
  -5  11   7       19.30       16.66      1.35 o
  -4  11   7        2.11        5.15      1.20 o
  -3  11   7        1.90        3.10      1.59 o
  -2  11   7      109.06      115.30      8.89 o
  -1  11   7        5.31        4.43      1.51 o
   0  11   7        3.36        4.09      1.64 o
   1  11   7        0.14        0.34      1.66 o
   2  11   7        1.16        1.06      1.84 o
   3  11   7        5.95        4.71      1.68 o
   4  11   7        2.81        4.58      1.63 o
  -8  12   7        0.04        0.07      1.11 o
  -7  12   7        7.46        7.53      1.16 o
  -6  12   7        2.60        2.66      1.59 o
  -5  12   7       12.17       16.56      1.56 o
  -4  12   7        2.99        4.11      1.34 o
  -3  12   7       15.87       15.36      1.68 o
  -2  12   7      154.88      160.30     12.22 o
  -1  12   7      119.27      107.68      6.12 o
   0  12   7       38.85       41.86      1.74 o
   1  12   7        7.86        7.94      1.67 o
   2  12   7        0.22        0.56      1.84 o
   3  12   7        1.39        3.99      1.79 o
   4  12   7        9.56        9.51      2.39 o
  -8  13   7       10.48        8.01      1.49 o
  -7  13   7        6.68        8.58      0.99 o
  -6  13   7        2.31        1.80      0.93 o
  -5  13   7       23.52       24.20      1.01 o
  -4  13   7       51.38       49.21      3.18 o
  -3  13   7       27.24       33.16      2.75 o
  -2  13   7       25.93       24.26      3.37 o
  -1  13   7        6.50        6.74      1.30 o
   0  13   7       29.04       30.72      3.44 o
   1  13   7       10.54        8.25      1.72 o
   2  13   7        0.01       -0.42      1.58 o
   3  13   7       10.91       13.91      1.58 o
  -8  14   7        3.97        4.80      1.10 o
  -7  14   7        3.07        4.85      1.14 o
  -6  14   7        1.17        2.62      1.10 o
  -5  14   7        6.35        8.40      1.04 o
  -4  14   7       57.85       63.68      4.76 o
  -3  14   7       88.65       85.93      8.46 o
  -2  14   7       68.38       62.99      1.83 o
  -1  14   7       34.40       36.16      1.54 o
   0  14   7        2.75        4.21      1.66 o
   1  14   7        1.13        1.59      1.51 o
   2  14   7        4.55        5.54      1.30 o
   3  14   7        1.39        3.02      1.48 o
  -7  15   7       27.10       26.18      1.58 o
  -6  15   7        0.50        1.88      1.20 o
  -5  15   7       24.75       23.23      2.06 o
  -4  15   7       53.12       53.06      3.64 o
  -3  15   7       44.05       41.18      1.64 o
  -2  15   7       46.89       46.22      1.70 o
  -1  15   7       16.86       19.15      1.44 o
   0  15   7       18.65       14.72      1.30 o
   1  15   7       57.16       57.29      2.25 o
   2  15   7       24.88       25.39      1.91 o
   3  15   7        0.21        0.65      1.84 o
  -7  16   7       17.86       18.68      1.20 o
  -6  16   7       14.30       16.81      1.43 o
  -5  16   7        1.75        0.43      0.97 o
  -4  16   7        0.05        1.93      1.15 o
  -3  16   7        5.29        4.85      1.38 o
  -2  16   7        0.65        0.48      1.40 o
  -1  16   7       12.06       14.35      1.22 o
   0  16   7        0.44        1.52      1.30 o
   1  16   7        2.16        3.03      1.32 o
   2  16   7        2.92        3.93      1.31 o
   3  16   7        1.21        2.97      1.64 o
  -7  17   7        3.15        4.11      1.31 o
  -6  17   7        3.56        6.36      1.07 o
  -5  17   7        9.65        6.78      1.32 o
  -4  17   7        5.84        5.67      1.21 o
  -3  17   7        1.28        0.79      1.22 o
  -2  17   7       47.84       42.04      1.96 o
  -1  17   7       10.94       12.98      1.48 o
   0  17   7       64.22       74.17      3.70 o
   1  17   7        6.87       11.05      1.46 o
   2  17   7       12.11        8.17      1.36 o
   3  17   7        4.37        4.30      1.39 o
  -7  18   7        2.66        1.29      1.38 o
  -6  18   7        0.19        1.94      1.07 o
  -5  18   7        5.87        9.63      2.15 o
  -4  18   7        3.17        1.42      1.05 o
  -3  18   7        1.22        0.80      1.19 o
  -2  18   7       20.07       21.47      1.31 o
  -1  18   7       26.37       29.31      2.69 o
   0  18   7        2.08        2.85      1.46 o
   1  18   7        4.72        4.11      1.25 o
   2  18   7        5.25        6.50      1.34 o
  -6  19   7        6.01        5.86      1.14 o
  -5  19   7       13.61       14.53      1.40 o
  -4  19   7        1.94        2.28      1.13 o
  -3  19   7       28.19       29.95      2.68 o
  -2  19   7       64.80       54.62      1.91 o
  -1  19   7       90.61       87.73      5.74 o
   0  19   7        0.00       -0.68      1.23 o
   1  19   7        3.82        5.46      1.40 o
   2  19   7        4.85        6.03      1.51 o
  -6  20   7       23.63       22.93      2.01 o
  -5  20   7        0.24        1.62      1.59 o
  -4  20   7        0.07        0.89      1.04 o
  -3  20   7        4.22        7.38      1.73 o
  -2  20   7       13.16       10.88      1.47 o
  -1  20   7        1.20        2.16      1.34 o
   0  20   7       44.08       39.39      1.50 o
   1  20   7        0.45        1.79      1.18 o
   2  20   7        6.79        7.83      1.55 o
  -6  21   7        0.14        1.86      1.18 o
  -5  21   7        3.11        3.93      1.17 o
  -4  21   7        5.56        6.15      1.25 o
  -3  21   7        0.13        2.19      1.24 o
  -2  21   7      107.48      103.15      4.50 o
  -1  21   7       59.49       56.95      5.00 o
   0  21   7        0.24        0.56      1.51 o
   1  21   7       10.00       13.50      1.47 o
  -5  22   7        5.73        4.63      1.47 o
  -4  22   7       10.58        9.21      1.28 o
  -3  22   7        2.57        3.62      1.26 o
  -2  22   7        0.01       -0.26      1.28 o
  -1  22   7        1.65        2.94      1.25 o
   0  22   7        8.05        6.55      1.30 o
   1  22   7        2.57        3.88      1.28 o
  -5  23   7        2.97        1.54      1.11 o
  -4  23   7        9.59        8.61      1.37 o
  -3  23   7        2.23        2.03      1.10 o
  -2  23   7        0.06        1.96      1.30 o
  -1  23   7        0.02       -0.21      1.51 o
   0  23   7        1.96        1.06      1.45 o
  -4  24   7        8.80        6.81      1.13 o
  -3  24   7        1.96        0.07      1.20 o
  -2  24   7        0.01        0.88      1.20 o
  -1  24   7        7.34        4.70      1.24 o
   0  24   7        4.72        2.94      1.48 o
  -3  25   7        2.59        4.00      1.36 o
  -2  25   7        0.10        2.70      1.23 o
  -1  25   7       11.77       11.52      1.62 o
  -8   0   8       68.80       77.11      3.16 o
  -7   0   8        4.26        4.23      2.74 o
  -6   0   8       20.18       17.03      2.15 o
  -5   0   8      104.71      113.67      3.30 o
  -4   0   8       20.53       16.34      1.99 o
  -3   0   8        5.45        7.02      1.92 o
  -2   0   8        0.03        0.93      3.42 o
  -1   0   8        1.73        1.86      1.96 o
   0   0   8       60.23       55.40      3.07 o
   1   0   8       20.83       17.33      2.09 o
   2   0   8       40.44       37.14      2.37 o
   3   0   8       30.88       24.65      2.69 o
  -8   1   8        1.57        3.47      1.46 o
  -7   1   8       12.46       13.25      1.40 o
  -6   1   8       12.71       14.33      1.99 o
  -5   1   8       49.67       59.27      2.73 o
  -4   1   8       18.28       14.75      1.30 o
  -3   1   8       21.26       24.14      1.22 o
  -2   1   8       21.99       21.91      1.59 o
  -1   1   8        0.22        0.22      1.23 o
   0   1   8        5.37        6.96      1.29 o
   1   1   8        1.43        2.68      1.42 o
   2   1   8        2.60        1.96      1.48 o
   3   1   8        0.21       -0.45      1.80 o
  -8   2   8        4.49        3.82      1.65 o
  -7   2   8        0.09        1.55      1.61 o
  -6   2   8        1.41        2.04      1.87 o
  -5   2   8       30.50       36.95      1.66 o
  -4   2   8      111.91      131.33      2.89 o
  -3   2   8       15.15       12.41      1.26 o
  -2   2   8        7.01        5.09      1.61 o
  -1   2   8        1.41        0.94      1.25 o
   0   2   8        0.03       -0.70      1.28 o
   1   2   8        0.01        1.42      1.26 o
   2   2   8       11.35       14.57      1.54 o
   3   2   8        3.83        7.19      2.32 o
  -8   3   8        0.30        3.21      3.47 o
  -7   3   8        1.22        3.64      1.91 o
  -6   3   8        1.66        3.37      1.32 o
  -5   3   8        7.90        3.62      1.23 o
  -4   3   8       20.34       24.86      1.89 o
  -3   3   8        2.05        2.39      1.11 o
  -2   3   8       29.34       27.48      3.12 o
  -1   3   8       15.82       15.57      1.39 o
   0   3   8       49.15       40.65      2.53 o
   1   3   8        0.15        0.29      1.46 o
   2   3   8        3.23        4.97      1.73 o
   3   3   8        0.54        0.74      2.34 o
  -7   4   8        5.36        2.53      1.60 o
  -6   4   8        0.24        2.30      1.34 o
  -5   4   8        6.42        5.61      1.38 o
  -4   4   8       21.46       19.26      1.17 o
  -3   4   8       46.46       46.92      1.98 o
  -2   4   8        0.01        0.40      1.23 o
  -1   4   8       19.52       23.46      1.68 o
   0   4   8       16.09       13.47      1.35 o
   1   4   8        3.72        2.86      1.66 o
   2   4   8        0.23        1.54      1.77 o
  -7   5   8        7.42        8.78      1.38 o
  -6   5   8        3.13        3.91      2.04 o
  -5   5   8        0.00        0.03      1.09 o
  -4   5   8       13.28       14.55      1.26 o
  -3   5   8        3.23        3.77      1.31 o
  -2   5   8       13.39       12.79      1.88 o
  -1   5   8        0.01        2.77      1.43 o
   0   5   8        3.92        5.34      1.65 o
   1   5   8        7.69        9.03      1.77 o
   2   5   8       34.43       30.46      1.87 o
  -7   6   8        2.84        4.08      1.36 o
  -6   6   8        0.00       -0.14      1.22 o
  -5   6   8       12.41       13.70      1.37 o
  -4   6   8        5.40        6.20      1.06 o
  -3   6   8        2.84        6.19      1.45 o
  -2   6   8        0.03        1.00      1.27 o
  -1   6   8        6.07        6.35      1.28 o
   0   6   8        7.15        6.79      1.70 o
   1   6   8        4.27        4.90      1.50 o
   2   6   8        5.52        5.46      1.89 o
  -7   7   8        7.68        9.55      1.63 o
  -6   7   8       32.43       33.54      1.48 o
  -5   7   8        1.80        2.50      1.02 o
  -4   7   8       28.33       27.82      3.83 o
  -3   7   8       12.11       14.45      1.42 o
  -2   7   8        9.55       14.15      1.46 o
  -1   7   8        6.50        5.29      1.62 o
   0   7   8        0.60        3.80      1.63 o
   1   7   8       25.66       31.08      2.43 o
   2   7   8       30.14       26.46      1.90 o
  -7   8   8        3.09        3.12      1.29 o
  -6   8   8        0.64        3.64      1.10 o
  -5   8   8        0.51        0.80      1.22 o
  -4   8   8        3.40        5.80      1.61 o
  -3   8   8        0.41        2.68      1.37 o
  -2   8   8        0.08        2.68      1.16 o
  -1   8   8        3.92        2.17      1.29 o
   0   8   8        3.59        2.29      1.33 o
   1   8   8        0.27        0.83      1.74 o
   2   8   8       14.50       11.42      1.98 o
  -7   9   8        2.48        3.71      1.65 o
  -6   9   8        8.95        8.41      1.21 o
  -5   9   8        0.42        2.44      1.21 o
  -4   9   8        1.66        0.04      1.27 o
  -3   9   8        0.28        3.18      1.22 o
  -2   9   8        7.07        3.84      1.49 o
  -1   9   8       33.98       33.46      3.09 o
   0   9   8       13.16       17.07      2.31 o
   1   9   8       21.70       17.68      1.81 o
   2   9   8        1.85        1.35      1.92 o
  -7  10   8        8.74        6.67      1.49 o
  -6  10   8        0.57        2.78      1.22 o
  -5  10   8       13.30       14.84      1.40 o
  -4  10   8        4.68        4.06      1.22 o
  -3  10   8        1.03        1.78      2.73 o
  -2  10   8        0.47        2.64      1.50 o
  -1  10   8       10.86       11.40      1.70 o
   0  10   8        3.11        5.22      1.49 o
   1  10   8        2.50        2.54      1.51 o
   2  10   8        0.43       -0.33      1.79 o
  -7  11   8        3.84        4.14      1.75 o
  -6  11   8       13.39       10.70      1.27 o
  -5  11   8        2.81        2.42      1.26 o
  -4  11   8        6.38        6.66      1.53 o
  -3  11   8       16.45       15.22      1.49 o
  -2  11   8       33.10       31.72      2.21 o
  -1  11   8       12.13       11.29      1.34 o
   0  11   8        0.50        0.16      1.69 o
   1  11   8        6.05       11.35      1.78 o
   2  11   8        1.76        4.12      1.65 o
  -6  12   8       13.09       11.10      1.32 o
  -5  12   8        0.40       -0.12      1.35 o
  -4  12   8        1.36        4.08      2.23 o
  -3  12   8        0.66        2.20      1.40 o
  -2  12   8        0.33        0.15      1.41 o
  -1  12   8        5.53        4.47      1.44 o
   0  12   8        1.23        3.13      1.71 o
   1  12   8        3.69        4.52      1.78 o
   2  12   8       12.96        9.29      2.59 o
  -6  13   8        4.79        5.85      1.25 o
  -5  13   8        0.91        1.57      1.19 o
  -4  13   8        0.76       -0.54      1.39 o
  -3  13   8       12.06       10.48      1.27 o
  -2  13   8        3.15        4.12      1.51 o
  -1  13   8        3.78        1.15      1.44 o
   0  13   8        1.74        2.94      2.28 o
   1  13   8        0.01       -1.63      1.77 o
  -6  14   8        6.04        6.58      1.45 o
  -5  14   8        6.42        6.79      1.42 o
  -4  14   8       11.57       15.00      3.18 o
  -3  14   8        3.10        3.15      1.15 o
  -2  14   8       19.59       21.22      2.09 o
  -1  14   8       21.60       16.48      2.53 o
   0  14   8        3.13        4.49      1.56 o
   1  14   8        6.08        9.35      1.62 o
  -6  15   8        1.14        0.54      1.47 o
  -5  15   8        1.35        1.15      1.06 o
  -4  15   8        3.02        2.31      1.12 o
  -3  15   8        3.50        3.73      1.41 o
  -2  15   8        0.66        0.03      1.47 o
  -1  15   8       13.51       15.98      1.41 o
   0  15   8        1.27        3.05      1.50 o
   1  15   8        0.91        0.44      1.52 o
  -5  16   8        1.14        3.56      1.29 o
  -4  16   8       10.08       11.59      1.30 o
  -3  16   8        3.05        2.69      1.20 o
  -2  16   8        0.15        0.98      1.09 o
  -1  16   8        0.30        1.81      1.33 o
   0  16   8        1.36        0.77      1.50 o
  -5  17   8        4.18        5.97      1.19 o
  -4  17   8        3.66        4.57      1.10 o
  -3  17   8        4.41        4.44      1.45 o
  -2  17   8        7.83        5.00      1.31 o
  -1  17   8        1.66        4.71      1.48 o
   0  17   8        1.57        2.00      1.52 o
  -4  18   8        3.48        3.09      1.47 o
  -3  18   8       13.06        9.61      1.31 o
  -2  18   8        0.01        1.79      1.30 o
  -1  18   8        1.00        4.16      1.26 o
   0  18   8       10.46        9.37      2.98 o
  -4  19   8        1.59        0.94      1.20 o
  -3  19   8        0.01       -0.53      1.22 o
  -2  19   8        0.18       -0.26      1.36 o
  -1  19   8        4.28        5.93      1.44 o
  -3  20   8        7.68        5.55      2.77 o
  -5   1   9        1.11        2.10      1.30 o
  -4   1   9        7.61        6.03      1.32 o
  -3   1   9        3.70        7.34      1.64 o
  -2   1   9        0.27        0.19      2.07 o
  -1   1   9        0.01        0.64      1.75 o
   0   1   9       11.89        6.31      1.78 o
  -5   2   9        1.71        0.93      1.25 o
  -4   2   9        2.01        3.85      1.08 o
  -3   2   9        3.22        4.72      1.93 o
  -2   2   9        4.76        5.17      1.70 o
  -1   2   9        0.48        3.33      1.48 o
   0   2   9        0.82        1.75      1.74 o
  -5   3   9        5.88        6.83      1.18 o
  -4   3   9       24.66       24.54      1.74 o
  -3   3   9        4.48        4.49      1.27 o
  -2   3   9        1.41        3.04      1.47 o
  -1   3   9       14.20       15.36      2.27 o
   0   3   9       11.73       11.37      1.90 o
  -5   4   9       23.94       21.27      1.60 o
  -4   4   9       15.03       18.43      2.14 o
  -3   4   9        4.71        7.35      1.69 o
  -2   4   9       18.20       15.10      1.35 o
  -1   4   9        0.30        0.74      1.50 o
   0   4   9        0.96        2.49      1.80 o
  -5   5   9        2.16        2.55      1.19 o
  -4   5   9        9.73        7.32      1.31 o
  -3   5   9       17.36       18.00      2.70 o
  -2   5   9       11.56        7.81      1.39 o
  -1   5   9        4.38        3.80      1.51 o
   0   5   9        0.08       -1.63      3.12 o
  -5   6   9        3.28        2.75      1.33 o
  -4   6   9        5.15        4.17      1.32 o
  -3   6   9        2.79        3.37      1.24 o
  -2   6   9        2.56        3.91      1.72 o
  -1   6   9       11.58       11.88      2.38 o
  -5   7   9        5.23        4.49      2.08 o
  -4   7   9        0.06        1.25      1.45 o
  -3   7   9        8.53       10.66      1.49 o
  -2   7   9        0.05        0.89      1.48 o
  -1   7   9        0.72        2.70      1.36 o
  -5   8   9        2.24       -0.69      2.91 o
  -4   8   9        1.56        2.71      1.56 o
  -3   8   9        1.36        3.97      1.45 o
  -2   8   9        0.78        0.42      1.44 o
  -1   8   9        0.21        2.09      1.52 o
  -4   9   9        0.46        1.92      1.47 o
  -3   9   9        2.64        0.67      1.24 o
  -2   9   9        9.85        6.81      1.74 o
  -1   9   9       17.00       14.04      2.24 o
  -4  10   9        3.61        0.87      2.05 o
  -3  10   9        0.03        0.72      1.49 o
  -2  10   9        0.38        2.97      2.08 o
  -3  11   9       19.71       15.12      1.79 o
 
